# Supplementary material for: Baseline-dependent network reactivity to visual input in children with autism spectrum disorder: a magnetoencephalography study
Source: Front Psychiatry. 2025 Jul 16;16:1600973. doi: 10.3389/fpsyt.2025.1600973 (PMC12308501; doi:10.3389/fpsyt.2025.1600973)
Supplement: Supplementary file 6 [file Table1.xlsx]

## Sheet: S1
Graph measures	Frequency band		Coefficient	S.E.	z-value	p-value	95% CI
SW	Delta	Diagnosis (ASD vs. TD)	-0.143688	0.0536614	-2.67768	0.00741332	-0.248863	-	-0.0385138
		Experimental condition (DR vs. EO)	-0.0910929	0.0494167	-1.84336	0.0652761	-0.187948	-	0.00576207
		Diagnosis * Experimental condition	0.168335	0.0757194	2.22314	0.0262064	0.0199275	-	0.316742
		Age	-0.000317996	0.00160342	-0.198324	0.842792	-0.00346064	-	0.00282465
		Sex	0.0168127	0.0381155	0.441099	0.659141	-0.0578923	-	0.0915178
	Theta	Diagnosis (ASD vs. TD)	-0.0158935	0.045324	-0.350665	0.72584	-0.104727	-	0.0729399
		Experimental condition (DR vs. EO)	0.000715697	0.038202	0.0187346	0.985053	-0.0741588	-	0.0755902
		Diagnosis * Experimental condition	-0.103948	0.0585354	-1.77582	0.0757631	-0.218675	-	0.0107791
		Age	0.000210025	0.00145916	0.143935	0.885551	-0.00264987	-	0.00306992
		Sex	0.0248207	0.0346863	0.715576	0.474253	-0.0431632	-	0.0928045
	Alpha	Diagnosis (ASD vs. TD)	0.00986471	0.0429167	0.229857	0.818203	-0.0742505	-	0.09398
		Experimental condition (DR vs. EO)	0.025902	0.0356223	0.727128	0.467147	-0.0439165	-	0.0957205
		Diagnosis * Experimental condition	-0.0073465	0.0545827	-0.134594	0.892933	-0.114327	-	0.0996337
		Age	0.001846	0.00139651	1.32187	0.186212	-0.000891106	-	0.0045831
		Sex	0.101698	0.0331969	3.06349	0.00218775	0.0366335	-	0.166763
	Beta	Diagnosis (ASD vs. TD)	-0.105818	0.0559038	-1.89287	0.0583757	-0.215388	-	0.00375106
		Experimental condition (DR vs. EO)	-0.026322	0.0421644	-0.624269	0.532451	-0.108963	-	0.0563188
		Diagnosis * Experimental condition	0.0562533	0.064607	0.8707	0.383918	-0.0703741	-	0.182881
		Age	0.00164395	0.00192374	0.854561	0.392794	-0.00212651	-	0.00541441
		Sex	0.0579209	0.0457299	1.26659	0.205304	-0.0317082	-	0.14755
	Gamma	Diagnosis (ASD vs. TD)	-0.0992798	0.0497427	-1.99587	0.0459484	-0.196774	-	-0.00178592
		Experimental condition (DR vs. EO)	-0.013345	0.0399285	-0.334222	0.738212	-0.0916033	-	0.0649134
		Diagnosis * Experimental condition	0.020638	0.0611809	0.337328	0.735869	-0.0992742	-	0.14055
		Age	0.000602211	0.00165383	0.364131	0.71576	-0.00263924	-	0.00384366
		Sex	0.0490304	0.0393139	1.24715	0.212342	-0.0280234	-	0.126084
C	Delta	Diagnosis (ASD vs. TD)	-0.0202395	0.00936621	-2.16091	0.0307027	-0.0385969	-	-0.00188206
		Experimental condition (DR vs. EO)	0.00649545	0.00815668	0.796334	0.425838	-0.00949136	-	0.0224822
		Diagnosis * Experimental condition	0.0100219	0.0124982	0.801872	0.422627	-0.014474	-	0.0345179
		Age	-7.44779e-05	0.000294162	-0.253187	0.800124	-0.000651025	-	0.000502069
		Sex	6.56191e-06	0.00699264	0.000938401	0.999251	-0.0136988	-	0.0137119
	Theta	Diagnosis (ASD vs. TD)	0.0028854	0.00906658	0.318246	0.750298	-0.0148848	-	0.0206556
		Experimental condition (DR vs. EO)	0.0246418	0.00743917	3.31243	0.000924884	0.0100613	-	0.0392223
		Diagnosis * Experimental condition	-0.0385088	0.0113988	-3.37833	0.00072928	-0.0608499	-	-0.0161676
		Age	-0.000315434	0.000297303	-1.06098	0.288698	-0.000898137	-	0.00026727
		Sex	-0.000908058	0.00706732	-0.128487	0.897764	-0.0147597	-	0.0129436
	Alpha	Diagnosis (ASD vs. TD)	-0.00462657	0.0193116	-0.239575	0.81066	-0.0424766	-	0.0332234
		Experimental condition (DR vs. EO)	0.0364513	0.0176328	2.06724	0.0387112	0.00189163	-	0.0710109
		Diagnosis * Experimental condition	-0.0318118	0.027018	-1.17743	0.239025	-0.0847662	-	0.0211426
		Age	-0.000609772	0.000581859	-1.04797	0.294651	-0.00175019	-	0.00053065
		Sex	-0.000195823	0.0138316	-0.0141577	0.988704	-0.0273053	-	0.0269136
	Beta	Diagnosis (ASD vs. TD)	-0.00941107	0.011692	-0.804913	0.42087	-0.032327	-	0.0135049
		Experimental condition (DR vs. EO)	0.00599739	0.00861968	0.695778	0.486568	-0.0108969	-	0.0228917
		Diagnosis * Experimental condition	-0.00612629	0.0132076	-0.463845	0.642758	-0.0320127	-	0.0197602
		Age	-0.00061562	0.000406812	-1.51328	0.130209	-0.00141296	-	0.000181717
		Sex	0.0063084	0.0096705	0.652335	0.514185	-0.0126454	-	0.0252622
	Gamma	Diagnosis (ASD vs. TD)	-0.0145425	0.0136735	-1.06356	0.287529	-0.0413421	-	0.012257
		Experimental condition (DR vs. EO)	-0.00112287	0.0071596	-0.156834	0.875376	-0.0151554	-	0.0129097
		Diagnosis * Experimental condition	0.00803754	0.0109704	0.732658	0.463767	-0.013464	-	0.0295391
		Age	-0.000694333	0.000528097	-1.31478	0.188583	-0.00172938	-	0.000340718
		Sex	0.0180021	0.0125536	1.43402	0.151567	-0.00660251	-	0.0426067
L	Delta	Diagnosis (ASD vs. TD)	0.0122064	0.015505	0.787256	0.431132	-0.0181829	-	0.0425958
		Experimental condition (DR vs. EO)	0.0187624	0.0142786	1.31402	0.188839	-0.00922312	-	0.0467479
		Diagnosis * Experimental condition	-0.0072037	0.0218785	-0.329259	0.74196	-0.0500848	-	0.0356774
		Age	-7.74401e-05	0.000463296	-0.167151	0.867252	-0.000985483	-	0.000830603
		Sex	-0.00377491	0.0110132	-0.342762	0.731777	-0.0253604	-	0.0178105
	Theta	Diagnosis (ASD vs. TD)	0.00338781	0.0191567	0.176847	0.859628	-0.0341586	-	0.0409342
		Experimental condition (DR vs. EO)	0.00560246	0.0176414	0.317575	0.750807	-0.028974	-	0.0401789
		Diagnosis * Experimental condition	-0.0062813	0.0270312	-0.232372	0.816249	-0.0592615	-	0.0466989
		Age	0.000754673	0.000572408	1.31842	0.187364	-0.000367226	-	0.00187657
		Sex	0.0208168	0.0136069	1.52987	0.126049	-0.00585226	-	0.0474859
	Alpha	Diagnosis (ASD vs. TD)	0.0170594	0.0402858	0.42346	0.67196	-0.0618993	-	0.0960181
		Experimental condition (DR vs. EO)	-0.0147509	0.0370593	-0.398035	0.690604	-0.0873857	-	0.0578839
		Diagnosis * Experimental condition	0.0221563	0.0567845	0.390182	0.696402	-0.0891393	-	0.133452
		Age	0.000544465	0.00120503	0.451826	0.651394	-0.00181736	-	0.00290628
		Sex	0.0139877	0.0286453	0.488308	0.625332	-0.042156	-	0.0701315
	Beta	Diagnosis (ASD vs. TD)	0.00585207	0.027346	0.214001	0.830546	-0.0477451	-	0.0594493
		Experimental condition (DR vs. EO)	-0.0553244	0.0251829	-2.1969	0.0280273	-0.104682	-	-0.00596684
		Diagnosis * Experimental condition	0.0825434	0.0385868	2.13916	0.0324226	0.00691466	-	0.158172
		Age	-0.00086709	0.000817107	-1.06117	0.288613	-0.00246859	-	0.000734411
		Sex	-0.0368997	0.0194238	-1.89972	0.0574703	-0.0749696	-	0.00117022
	Gamma	Diagnosis (ASD vs. TD)	-0.0412717	0.0353683	-1.16691	0.243246	-0.110592	-	0.0280489
		Experimental condition (DR vs. EO)	-0.00913741	0.0256067	-0.356837	0.721214	-0.0593255	-	0.0410507
		Diagnosis * Experimental condition	0.0213405	0.0392361	0.5439	0.58651	-0.0555608	-	0.0982418
		Age	0.000487186	0.00124081	0.392635	0.694589	-0.00194476	-	0.00291913
		Sex	0.0218617	0.0294958	0.741179	0.458585	-0.0359491	-	0.0796724
SW	Delta	TD
		Experimental condition (DR vs. EO)	-0.0910929	0.0460095	-1.97987	0.0477178	-0.18127	-	-0.000915991
		Age	-0.000428803	0.0018494	-0.231861	0.816646	-0.00405356	-	0.00319595
		Sex	0.031877	0.0469957	0.678297	0.497584	-0.0602329	-	0.123987
		ASD
		Experimental condition (DR vs. EO)	0.0772418	0.0621518	1.24279	0.213945	-0.0445735	-	0.199057
		Age	0.000155587	0.00299684	0.0519172	0.958595	-0.00571811	-	0.00602928
		Sex	-0.00537571	0.0637167	-0.084369	0.932763	-0.130258	-	0.119507
	Beta	TD
		Experimental condition (DR vs. EO)	-0.026322	0.0412439	-0.638203	0.523341	-0.107158	-	0.0545145
		Age	-0.000198835	0.00231629	-0.0858419	0.931592	-0.00473868	-	0.00434101
		Sex	0.0438332	0.0588601	0.744701	0.456452	-0.0715305	-	0.159197
		ASD
		Experimental condition (DR vs. EO)	0.0299313	0.0503558	0.594396	0.552247	-0.0687643	-	0.128627
		Age	0.00512416	0.00331869	1.54403	0.12258	-0.00138035	-	0.0116287
		Sex	0.0631509	0.0705596	0.895002	0.370786	-0.0751433	-	0.201445

## Sheet: S2
Graph measures	Frequency band		Coefficient	S.E.	z-value	p-value	95% CI
SW	Delta	Diagnosis (ASD vs. TD)	-0.0836242	0.0417601	-2.00249	0.0452321	-0.165473	-	-0.00177589
		Experimental condition (DR vs. EO)	-0.0411177	0.0384569	-1.06919	0.284983	-0.116492	-	0.0342563
		Diagnosis * Experimental condition	0.0675809	0.058926	1.14688	0.251432	-0.0479119	-	0.183074
		Age	0.00079763	0.00124781	0.639226	0.522676	-0.00164802	-	0.00324328
		Sex	0.0388818	0.0296621	1.31082	0.189917	-0.0192548	-	0.0970184
	Theta	Diagnosis (ASD vs. TD)	-0.0103792	0.0352361	-0.294561	0.768329	-0.0794406	-	0.0586822
		Experimental condition (DR vs. EO)	-0.0087119	0.0313872	-0.277562	0.781349	-0.0702297	-	0.0528059
		Diagnosis * Experimental condition	-0.0716259	0.0480934	-1.48931	0.136406	-0.165887	-	0.0226355
		Age	-1.10168e-05	0.00108593	-0.0101451	0.991906	-0.0021394	-	0.00211736
		Sex	0.0240229	0.025814	0.930614	0.352053	-0.0265717	-	0.0746174
	Alpha	Diagnosis (ASD vs. TD)	0.0077311	0.0354109	0.218326	0.827175	-0.061673	-	0.0771352
		Experimental condition (DR vs. EO)	0.0242979	0.0315188	0.770901	0.440766	-0.0374779	-	0.0860737
		Diagnosis * Experimental condition	-0.0149923	0.0482951	-0.310431	0.756234	-0.109649	-	0.0796644
		Age	0.00136958	0.00109204	1.25414	0.209791	-0.000770788	-	0.00350994
		Sex	0.0744957	0.0259594	2.8697	0.00410858	0.0236162	-	0.125375
	Beta	Diagnosis (ASD vs. TD)	-0.0849095	0.0429831	-1.97542	0.0482211	-0.169155	-	-0.00066414
		Experimental condition (DR vs. EO)	-0.0274671	0.0315869	-0.869575	0.384533	-0.0893762	-	0.034442
		Diagnosis * Experimental condition	0.0488167	0.0483993	1.00862	0.313155	-0.0460442	-	0.143678
		Age	0.00207273	0.00149779	1.38386	0.166402	-0.000862889	-	0.00500835
		Sex	0.0401399	0.0356046	1.12738	0.259581	-0.0296438	-	0.109924
	Gamma	Diagnosis (ASD vs. TD)	-0.0574669	0.0397835	-1.44449	0.148602	-0.135441	-	0.0205074
		Experimental condition (DR vs. EO)	-0.0403112	0.0318109	-1.26721	0.20508	-0.102659	-	0.0220371
		Diagnosis * Experimental condition	0.0302516	0.0487427	0.620638	0.534838	-0.0652823	-	0.125786
		Age	0.000744513	0.00132581	0.561553	0.57442	-0.00185403	-	0.00334305
		Sex	0.0205886	0.0315164	0.653268	0.513584	-0.0411823	-	0.0823596
C	Delta	Diagnosis (ASD vs. TD)	-0.012995	0.00915255	-1.41982	0.155659	-0.0309337	-	0.00494367
		Experimental condition (DR vs. EO)	0.0113303	0.0072511	1.56256	0.118157	-0.00288164	-	0.0255422
		Diagnosis * Experimental condition	-0.00463729	0.0111106	-0.417376	0.676403	-0.0264136	-	0.0171391
		Age	0.000113395	0.000306687	0.369743	0.711574	-0.000487699	-	0.00071449
		Sex	0.00451637	0.00729037	0.619498	0.535588	-0.00977249	-	0.0188052
	Theta	Diagnosis (ASD vs. TD)	0.00585053	0.00911684	0.641727	0.52105	-0.0120182	-	0.0237192
		Experimental condition (DR vs. EO)	0.0248135	0.0077593	3.1979	0.00138433	0.0096055	-	0.0400214
		Diagnosis * Experimental condition	-0.0378311	0.0118893	-3.18195	0.00146289	-0.0611336	-	-0.0145285
		Age	-0.000446166	0.00029144	-1.5309	0.125793	-0.00101738	-	0.000125045
		Sex	-0.00278786	0.00692793	-0.402408	0.687383	-0.0163664	-	0.0107906
	Alpha	Diagnosis (ASD vs. TD)	0.00145912	0.0194272	0.0751069	0.94013	-0.0366175	-	0.0395358
		Experimental condition (DR vs. EO)	0.0367262	0.0172015	2.13505	0.0327568	0.00301178	-	0.0704406
		Diagnosis * Experimental condition	-0.0342298	0.0263573	-1.29869	0.194051	-0.0858891	-	0.0174295
		Age	-0.000779232	0.000601829	-1.29477	0.195398	-0.0019588	-	0.000400331
		Sex	-0.00291653	0.0143063	-0.203863	0.838461	-0.0309564	-	0.0251233
	Beta	Diagnosis (ASD vs. TD)	-0.00796237	0.0119931	-0.663914	0.506745	-0.0314684	-	0.0155436
		Experimental condition (DR vs. EO)	0.00591245	0.00803484	0.735851	0.461822	-0.00983556	-	0.0216605
		Diagnosis * Experimental condition	-0.00960116	0.0123115	-0.779854	0.435477	-0.0337312	-	0.0145289
		Age	-0.000444372	0.000433976	-1.02396	0.305856	-0.00129495	-	0.000406206
		Sex	0.00266808	0.0103162	0.25863	0.795921	-0.0175513	-	0.0228875
	Gamma	Diagnosis (ASD vs. TD)	-0.0054493	0.0134939	-0.403835	0.686334	-0.0318968	-	0.0209982
		Experimental condition (DR vs. EO)	-0.00412236	0.00716196	-0.575591	0.564892	-0.0181595	-	0.00991482
		Diagnosis * Experimental condition	0.0044471	0.010974	0.40524	0.685301	-0.0170615	-	0.0259557
		Age	-0.00060305	0.000519786	-1.16019	0.245972	-0.00162181	-	0.000415712
		Sex	0.0117941	0.012356	0.954518	0.339821	-0.0124233	-	0.0360115
L	Delta	Diagnosis (ASD vs. TD)	0.0102702	0.0134796	0.761906	0.446116	-0.0161494	-	0.0366898
		Experimental condition (DR vs. EO)	0.0193763	0.0124134	1.56092	0.118542	-0.00495347	-	0.043706
		Diagnosis * Experimental condition	-0.00864997	0.0190205	-0.45477	0.649274	-0.0459295	-	0.0286296
		Age	0.000111041	0.000402775	0.275689	0.782787	-0.000678384	-	0.000900466
		Sex	-0.00984787	0.00957453	-1.02855	0.303692	-0.0286136	-	0.00891786
	Theta	Diagnosis (ASD vs. TD)	0.000147402	0.0153676	0.00959173	0.992347	-0.0299725	-	0.0302673
		Experimental condition (DR vs. EO)	0.0204812	0.014152	1.44723	0.147834	-0.00725627	-	0.0482186
		Diagnosis * Experimental condition	-0.0133097	0.0216846	-0.613788	0.539355	-0.0558107	-	0.0291913
		Age	0.000723153	0.000459189	1.57485	0.115291	-0.00017684	-	0.00162315
		Sex	-0.00275393	0.0109156	-0.252294	0.800814	-0.024148	-	0.0186402
	Alpha	Diagnosis (ASD vs. TD)	0.00765517	0.0269089	0.284485	0.776039	-0.0450852	-	0.0603956
		Experimental condition (DR vs. EO)	-0.030063	0.0247803	-1.21318	0.225061	-0.0786316	-	0.0185055
		Diagnosis * Experimental condition	0.0139622	0.03797	0.367718	0.713084	-0.0604575	-	0.088382
		Age	0.000400036	0.000804045	0.497529	0.618816	-0.00117586	-	0.00197594
		Sex	0.0202874	0.0191133	1.06143	0.288494	-0.0171739	-	0.0577488
	Beta	Diagnosis (ASD vs. TD)	-0.010229	0.0237408	-0.430859	0.666571	-0.0567601	-	0.0363022
		Experimental condition (DR vs. EO)	-0.00937665	0.0218629	-0.428884	0.668008	-0.0522271	-	0.0334738
		Diagnosis * Experimental condition	0.0342973	0.0334997	1.02381	0.305925	-0.0313608	-	0.0999555
		Age	-0.000874199	0.000709383	-1.23234	0.217823	-0.00226457	-	0.000516166
		Sex	-0.0189511	0.016863	-1.12383	0.261086	-0.0520021	-	0.0140998
	Gamma	Diagnosis (ASD vs. TD)	-0.024466	0.025352	-0.965053	0.334518	-0.074155	-	0.025223
		Experimental condition (DR vs. EO)	-0.0114733	0.0201811	-0.568518	0.569683	-0.0510277	-	0.028081
		Diagnosis * Experimental condition	0.00359609	0.0309228	0.116293	0.907421	-0.0570115	-	0.0642037
		Age	0.000128997	0.000847125	0.152276	0.878969	-0.00153134	-	0.00178933
		Sex	0.0196682	0.0201373	0.976701	0.328717	-0.0198003	-	0.0591366
SW	Delta	TD
		Experimental condition (DR vs. EO)	-0.0411177	0.0342952	-1.19894	0.230553	-0.108335	-	0.0260996
		Age	8.54449e-05	0.00137853	0.0619826	0.950577	-0.00261642	-	0.00278731
		Sex	0.0269403	0.0350303	0.769057	0.441859	-0.0417179	-	0.0955985
		ASD
		Experimental condition (DR vs. EO)	0.0264631	0.0501458	0.527724	0.597691	-0.0718208	-	0.124747
		Age	0.00203471	0.00241793	0.841507	0.400064	-0.00270435	-	0.00677377
		Sex	0.0500915	0.0514084	0.974384	0.329866	-0.0506671	-	0.15085
	Beta	TD
		Experimental condition (DR vs. EO)	-0.0274671	0.0349878	-0.785048	0.432425	-0.096042	-	0.0411078
		Age	0.00109148	0.0019742	0.552875	0.580349	-0.00277787	-	0.00496084
		Sex	0.0348981	0.050167	0.695637	0.486656	-0.0634275	-	0.133224
		ASD
		Experimental condition (DR vs. EO)	0.0213496	0.0305523	0.698787	0.484685	-0.0385319	-	0.081231
		Age	0.0039634	0.0022918	1.72938	0.0837405	-0.000528445	-	0.00845525
		Sex	0.0397293	0.0487267	0.815351	0.414871	-0.0557732	-	0.135232

## Sheet: S3
Graph measures	Frequency band		Coefficient	S.E.	z-value	p-value	95% CI
SW	Delta	Diagnosis (ASD vs. TD)	-0.0527358	0.0321954	-1.63799	0.101423	-0.115838	-	0.010366
		Experimental condition (DR vs. EO)	-0.0193321	0.0296487	-0.65204	0.514375	-0.0774425	-	0.0387782
		Diagnosis * Experimental condition	0.0610924	0.0454295	1.34477	0.178699	-0.0279478	-	0.150133
		Age	0.000284027	0.000962008	0.295244	0.767807	-0.00160147	-	0.00216953
		Sex	0.0477206	0.0228683	2.08676	0.0369099	0.0028996	-	0.0925416
	Theta	Diagnosis (ASD vs. TD)	-0.0109555	0.0317121	-0.345468	0.729742	-0.0731101	-	0.051199
		Experimental condition (DR vs. EO)	-0.028256	0.0291916	-0.967949	0.33307	-0.0854706	-	0.0289585
		Diagnosis * Experimental condition	-0.0301578	0.0447292	-0.67423	0.500165	-0.117826	-	0.0575099
		Age	-0.000410907	0.000947952	-0.433468	0.664675	-0.00226886	-	0.00144705
		Sex	0.0183595	0.0225342	0.81474	0.415221	-0.0258067	-	0.0625256
	Alpha	Diagnosis (ASD vs. TD)	0.00398382	0.0323792	0.123036	0.902078	-0.0594782	-	0.0674459
		Experimental condition (DR vs. EO)	0.0245999	0.0297107	0.827983	0.40768	-0.0336319	-	0.0828317
		Diagnosis * Experimental condition	-0.00740984	0.0455245	-0.162766	0.870703	-0.0966362	-	0.0818166
		Age	0.00109403	0.000970938	1.12678	0.259836	-0.000808971	-	0.00299704
		Sex	0.0525596	0.0230806	2.27722	0.022773	0.00732248	-	0.0977966
	Beta	Diagnosis (ASD vs. TD)	-0.0769155	0.035372	-2.17447	0.0296697	-0.146243	-	-0.00758758
		Experimental condition (DR vs. EO)	-0.00781536	0.0275343	-0.283841	0.776532	-0.0617815	-	0.0461508
		Diagnosis * Experimental condition	0.0486222	0.0421897	1.15247	0.24913	-0.0340681	-	0.131313
		Age	0.00105217	0.00119716	0.878886	0.379463	-0.00129422	-	0.00339856
		Sex	0.0175828	0.0284582	0.617848	0.536676	-0.0381942	-	0.0733599
	Gamma	Diagnosis (ASD vs. TD)	-0.0371235	0.033571	-1.10582	0.268804	-0.102922	-	0.0286745
		Experimental condition (DR vs. EO)	-0.0176029	0.0281379	-0.625594	0.531581	-0.0727521	-	0.0375463
		Diagnosis * Experimental condition	-0.013175	0.0431146	-0.30558	0.759924	-0.097678	-	0.0713281
		Age	0.000370533	0.00108508	0.34148	0.732742	-0.00175618	-	0.00249725
		Sex	0.0235363	0.0257938	0.912478	0.361517	-0.0270187	-	0.0740913
C	Delta	Diagnosis (ASD vs. TD)	-0.0116484	0.0083054	-1.40251	0.160762	-0.0279267	-	0.00462985
		Experimental condition (DR vs. EO)	0.0110083	0.00686025	1.60465	0.10857	-0.00243752	-	0.0244542
		Diagnosis * Experimental condition	0.00206658	0.0105117	0.196598	0.844142	-0.018536	-	0.0226691
		Age	1.40756e-05	0.000271145	0.0519115	0.958599	-0.000517359	-	0.00054551
		Sex	0.00580402	0.0064455	0.900476	0.367867	-0.00682893	-	0.018437
	Theta	Diagnosis (ASD vs. TD)	0.004	0.00926844	0.431572	0.666052	-0.0141658	-	0.0221658
		Experimental condition (DR vs. EO)	0.0194081	0.00805635	2.40904	0.0159945	0.00361792	-	0.0351982
		Diagnosis * Experimental condition	-0.0305266	0.0123444	-2.4729	0.013402	-0.0547213	-	-0.00633196
		Age	-0.000467015	0.00029153	-1.60195	0.109168	-0.0010384	-	0.000104373
		Sex	-0.00554657	0.00693007	-0.800362	0.423501	-0.0191293	-	0.00803612
	Alpha	Diagnosis (ASD vs. TD)	-0.000849707	0.0183603	-0.0462796	0.963087	-0.0368352	-	0.0351358
		Experimental condition (DR vs. EO)	0.0371636	0.0165983	2.23899	0.0251565	0.0046314	-	0.0696957
		Diagnosis * Experimental condition	-0.0347802	0.025433	-1.36752	0.171462	-0.084628	-	0.0150676
		Age	-0.000877915	0.000558391	-1.57222	0.115899	-0.00197234	-	0.000216511
		Sex	-0.00804007	0.0132737	-0.605713	0.544705	-0.0340561	-	0.017976
	Beta	Diagnosis (ASD vs. TD)	-0.00615474	0.011345	-0.542507	0.587469	-0.0283905	-	0.016081
		Experimental condition (DR vs. EO)	0.00904775	0.00870242	1.03968	0.298488	-0.00800868	-	0.0261042
		Diagnosis * Experimental condition	-0.00856393	0.0133344	-0.642244	0.520715	-0.0346988	-	0.017571
		Age	-0.000743382	0.000387024	-1.92076	0.0547615	-0.00150193	-	1.51714e-05
		Sex	-0.000813077	0.0092001	-0.088377	0.929577	-0.0188449	-	0.0172188
	Gamma	Diagnosis (ASD vs. TD)	-0.000673286	0.0135966	-0.0495187	0.960506	-0.0273221	-	0.0259756
		Experimental condition (DR vs. EO)	0.00575585	0.00670793	0.858067	0.390855	-0.00739144	-	0.0189032
		Diagnosis * Experimental condition	-0.0065043	0.0102783	-0.632818	0.526852	-0.0266494	-	0.0136408
		Age	-0.00074248	0.00053075	-1.39893	0.161835	-0.00178273	-	0.00029777
		Sex	0.0129681	0.0126167	1.02785	0.304019	-0.0117601	-	0.0376963
L	Delta	Diagnosis (ASD vs. TD)	0.00821496	0.0119325	0.688451	0.491169	-0.0151724	-	0.0316023
		Experimental condition (DR vs. EO)	0.0155753	0.0109887	1.41739	0.156367	-0.0059621	-	0.0371126
		Diagnosis * Experimental condition	-0.0138024	0.0168375	-0.819744	0.412362	-0.0468033	-	0.0191984
		Age	0.000253225	0.000356548	0.710215	0.477571	-0.000445595	-	0.000952046
		Sex	-0.0043179	0.00847564	-0.509448	0.610438	-0.0209298	-	0.012294
	Theta	Diagnosis (ASD vs. TD)	0.00339611	0.0135906	0.249886	0.802675	-0.023241	-	0.0300333
		Experimental condition (DR vs. EO)	0.0128102	0.0112064	1.14312	0.252989	-0.00915386	-	0.0347743
		Diagnosis * Experimental condition	-0.0116719	0.0171711	-0.679744	0.496667	-0.0453266	-	0.0219828
		Age	0.000262688	0.000444205	0.591367	0.554274	-0.000607938	-	0.00113331
		Sex	-0.00229016	0.0105594	-0.216884	0.828299	-0.0229862	-	0.0184058
	Alpha	Diagnosis (ASD vs. TD)	0.00428063	0.0242536	0.176495	0.859905	-0.0432556	-	0.0518168
		Experimental condition (DR vs. EO)	-0.0109026	0.0223351	-0.488138	0.625452	-0.0546786	-	0.0328734
		Diagnosis * Experimental condition	-0.00354009	0.0342232	-0.103441	0.917613	-0.0706164	-	0.0635362
		Age	0.000583204	0.000724705	0.804746	0.420966	-0.000837192	-	0.0020036
		Sex	0.00126133	0.0172273	0.0732173	0.941633	-0.0325035	-	0.0350261
	Beta	Diagnosis (ASD vs. TD)	0.000782875	0.0198419	0.0394557	0.968527	-0.0381065	-	0.0396722
		Experimental condition (DR vs. EO)	-0.00821211	0.0175281	-0.468513	0.639418	-0.0425665	-	0.0261422
		Diagnosis * Experimental condition	0.00747408	0.0268576	0.278286	0.780793	-0.0451658	-	0.060114
		Age	-0.00119739	0.000615884	-1.94418	0.051874	-0.0024045	-	9.72262e-06
		Sex	-0.0146081	0.0146404	-0.997794	0.318379	-0.0433028	-	0.0140866
	Gamma	Diagnosis (ASD vs. TD)	0.00195681	0.0197276	0.0991912	0.920986	-0.0367086	-	0.0406222
		Experimental condition (DR vs. EO)	0.00620403	0.0162478	0.381839	0.702581	-0.025641	-	0.0380491
		Diagnosis * Experimental condition	-0.0130926	0.0248959	-0.525894	0.598962	-0.0618876	-	0.0357024
		Age	-0.000610166	0.000645289	-0.94557	0.344368	-0.00187491	-	0.000654577
		Sex	0.00568245	0.0153394	0.370448	0.711049	-0.0243823	-	0.0357472
SW	Delta	TD
		Experimental condition (DR vs. EO)	-0.0193321	0.0289586	-0.667578	0.504403	-0.07609	-	0.0374257
		Age	-0.000121859	0.00116402	-0.104688	0.916623	-0.0024033	-	0.00215958
		Sex	0.037867	0.0295794	1.28018	0.200481	-0.0201075	-	0.0958415
		ASD
		Experimental condition (DR vs. EO)	0.0417603	0.0327457	1.27529	0.202207	-0.0224202	-	0.105941
		Age	0.000938426	0.00181786	0.516225	0.605697	-0.00262452	-	0.00450137
		Sex	0.0584198	0.0386501	1.5115	0.13066	-0.017333	-	0.134173
	Beta	TD
		Experimental condition (DR vs. EO)	-0.00781536	0.0274744	-0.284459	0.776058	-0.0616642	-	0.0460335
		Age	0.000141726	0.00154754	0.0915814	0.927031	-0.0028914	-	0.00317485
		Sex	-0.00228619	0.0393252	-0.0581355	0.953641	-0.0793621	-	0.0747898
		ASD
		Experimental condition (DR vs. EO)	0.0408068	0.0320596	1.27284	0.203074	-0.0220288	-	0.103642
		Age	0.00255715	0.00187267	1.36551	0.172092	-0.00111321	-	0.00622751
		Sex	0.0384234	0.0398153	0.96504	0.334525	-0.0396132	-	0.11646

## Sheet: S4
Graph measures	Frequency band		Coefficient	S.E.	z-value	p-value	95% CI
SW	Delta	Diagnosis (ASD vs. TD)	-0.0284325	0.0262013	-1.08515	0.277853	-0.0797861	-	0.0229212
		Experimental condition (DR vs. EO)	-0.0302591	0.0241288	-1.25407	0.209817	-0.0775506	-	0.0170324
		Diagnosis * Experimental condition	0.0582064	0.0369716	1.57436	0.115405	-0.0142565	-	0.130669
		Age	3.13871e-05	0.000782904	0.0400906	0.968021	-0.00150308	-	0.00156585
		Sex	0.0333227	0.0186107	1.79051	0.073372	-0.00315366	-	0.069799
	Theta	Diagnosis (ASD vs. TD)	-0.0184299	0.0270314	-0.681794	0.495369	-0.0714105	-	0.0345508
		Experimental condition (DR vs. EO)	-0.00650371	0.0231101	-0.281423	0.778386	-0.0517987	-	0.0387912
		Diagnosis * Experimental condition	-0.00640034	0.0354107	-0.180746	0.856567	-0.0758041	-	0.0630034
		Age	-0.00104233	0.000861225	-1.21029	0.226169	-0.0027303	-	0.000645641
		Sex	0.00572835	0.0204725	0.279807	0.779626	-0.0343971	-	0.0458538
	Alpha	Diagnosis (ASD vs. TD)	-0.00465443	0.0265366	-0.175396	0.860768	-0.0566653	-	0.0473564
		Experimental condition (DR vs. EO)	0.0138172	0.0238001	0.580552	0.561542	-0.0328302	-	0.0604646
		Diagnosis * Experimental condition	0.016137	0.036468	0.442498	0.658129	-0.055339	-	0.0876131
		Age	0.00137855	0.000812903	1.69584	0.0899168	-0.00021471	-	0.00297181
		Sex	0.0379384	0.0193239	1.9633	0.0496118	6.43933e-05	-	0.0758125
	Beta	Diagnosis (ASD vs. TD)	-0.0788199	0.0315511	-2.49817	0.0124837	-0.140659	-	-0.0169809
		Experimental condition (DR vs. EO)	-0.0230558	0.0255129	-0.90369	0.36616	-0.0730601	-	0.0269486
		Diagnosis * Experimental condition	0.0729041	0.0390925	1.86492	0.0621932	-0.00371566	-	0.149524
		Age	0.000630913	0.00104427	0.604168	0.545732	-0.00141581	-	0.00267764
		Sex	0.017381	0.0248237	0.700176	0.483817	-0.0312726	-	0.0660345
	Gamma	Diagnosis (ASD vs. TD)	-0.0171135	0.0282401	-0.606	0.544515	-0.072463	-	0.0382361
		Experimental condition (DR vs. EO)	0.0120072	0.0234058	0.512999	0.607952	-0.0338674	-	0.0578817
		Diagnosis * Experimental condition	-0.0283645	0.0358639	-0.790894	0.429006	-0.0986564	-	0.0419274
		Age	0.000882789	0.000919844	0.959716	0.337198	-0.000920072	-	0.00268565
		Sex	0.00779577	0.021866	0.356525	0.721447	-0.0350608	-	0.0506523
C	Delta	Diagnosis (ASD vs. TD)	-0.00832814	0.00741007	-1.12389	0.261058	-0.0228516	-	0.00619534
		Experimental condition (DR vs. EO)	0.00631211	0.00607937	1.03828	0.299138	-0.00560324	-	0.0182275
		Diagnosis * Experimental condition	0.00510375	0.00931519	0.547895	0.583764	-0.0131537	-	0.0233612
		Age	-6.64545e-05	0.000243001	-0.273474	0.784489	-0.000542728	-	0.000409819
		Sex	0.00372153	0.00577647	0.644256	0.51941	-0.00760015	-	0.0150432
	Theta	Diagnosis (ASD vs. TD)	0.000982424	0.00964928	0.101813	0.918905	-0.0179298	-	0.0198947
		Experimental condition (DR vs. EO)	0.0238763	0.00850879	2.80608	0.0050148	0.00719943	-	0.0405533
		Diagnosis * Experimental condition	-0.0252432	0.0130377	-1.93618	0.0528462	-0.0507966	-	0.00031015
		Age	-0.000624081	0.000299962	-2.08053	0.0374768	-0.001212	-	-3.61657e-05
		Sex	-0.00809044	0.00713052	-1.13462	0.256534	-0.022066	-	0.00588513
	Alpha	Diagnosis (ASD vs. TD)	-0.00496172	0.0188613	-0.263064	0.792501	-0.0419292	-	0.0320057
		Experimental condition (DR vs. EO)	0.0377289	0.0160199	2.35512	0.0185167	0.00633039	-	0.0691274
		Diagnosis * Experimental condition	-0.0274221	0.0245468	-1.11714	0.263936	-0.0755329	-	0.0206887
		Age	-0.000907926	0.000603852	-1.50356	0.132696	-0.00209145	-	0.000275603
		Sex	-0.0126105	0.0143544	-0.878507	0.379669	-0.0407446	-	0.0155237
	Beta	Diagnosis (ASD vs. TD)	-0.00777236	0.0117355	-0.662295	0.507782	-0.0307735	-	0.0152288
		Experimental condition (DR vs. EO)	0.00369373	0.00972538	0.379803	0.704092	-0.0153677	-	0.0227551
		Diagnosis * Experimental condition	-0.00173109	0.0149018	-0.116166	0.907521	-0.0309381	-	0.027476
		Age	-0.000858466	0.000382283	-2.24563	0.0247277	-0.00160773	-	-0.000109205
		Sex	0.00039399	0.0090874	0.0433557	0.965418	-0.017417	-	0.018205
	Gamma	Diagnosis (ASD vs. TD)	0.0057277	0.0139388	0.410917	0.681134	-0.0215919	-	0.0330473
		Experimental condition (DR vs. EO)	0.0139898	0.00695046	2.01279	0.044137	0.000367146	-	0.0276125
		Diagnosis * Experimental condition	-0.0116429	0.0106499	-1.09324	0.274288	-0.0325164	-	0.00923053
		Age	-0.000620678	0.000543131	-1.14278	0.25313	-0.00168519	-	0.000443838
		Sex	0.00716958	0.012911	0.555309	0.578683	-0.0181355	-	0.0324746
L	Delta	Diagnosis (ASD vs. TD)	0.00761674	0.00997254	0.763771	0.445004	-0.0119291	-	0.0271626
		Experimental condition (DR vs. EO)	0.0129703	0.0091837	1.41231	0.157858	-0.00502947	-	0.03097
		Diagnosis * Experimental condition	-0.0115822	0.0140718	-0.823075	0.410465	-0.0391625	-	0.0159981
		Age	0.000335758	0.000297983	1.12677	0.25984	-0.000248278	-	0.000919793
		Sex	-0.00170646	0.00708347	-0.240907	0.809627	-0.0155898	-	0.0121769
	Theta	Diagnosis (ASD vs. TD)	-0.00233966	0.0120393	-0.194335	0.845914	-0.0259363	-	0.021257
		Experimental condition (DR vs. EO)	0.0153719	0.00959207	1.60256	0.109032	-0.00342825	-	0.034172
		Diagnosis * Experimental condition	-0.0135368	0.0146976	-0.92102	0.35704	-0.0423435	-	0.0152699
		Age	5.31224e-05	0.00040208	0.132119	0.89489	-0.00073494	-	0.000841185
		Sex	-0.00456107	0.00955801	-0.477199	0.633221	-0.0232944	-	0.0141723
	Alpha	Diagnosis (ASD vs. TD)	-0.0117165	0.0193624	-0.605114	0.545103	-0.0496661	-	0.0262331
		Experimental condition (DR vs. EO)	-0.0189684	0.0178308	-1.0638	0.287419	-0.0539162	-	0.0159793
		Diagnosis * Experimental condition	0.00504408	0.0273215	0.184619	0.853527	-0.048505	-	0.0585932
		Age	0.000745824	0.000578555	1.28912	0.197358	-0.000388122	-	0.00187977
		Sex	-0.00646718	0.0137531	-0.470236	0.638186	-0.0334227	-	0.0204883
	Beta	Diagnosis (ASD vs. TD)	-0.00427599	0.0151021	-0.283138	0.777071	-0.0338757	-	0.0253237
		Experimental condition (DR vs. EO)	-0.00989876	0.0125855	-0.786518	0.431564	-0.034566	-	0.0147685
		Diagnosis * Experimental condition	0.00900576	0.0192844	0.466998	0.640501	-0.0287909	-	0.0468024
		Age	-0.00104607	0.00049008	-2.13449	0.0328029	-0.00200661	-	-8.55303e-05
		Sex	-0.00692948	0.0116499	-0.594811	0.55197	-0.0297628	-	0.0159039
	Gamma	Diagnosis (ASD vs. TD)	-0.0014553	0.0160127	-0.0908844	0.927584	-0.0328396	-	0.029929
		Experimental condition (DR vs. EO)	0.0138488	0.0125662	1.10207	0.270433	-0.0107805	-	0.0384781
		Diagnosis * Experimental condition	-0.00141235	0.0192547	-0.073351	0.941527	-0.0391509	-	0.0363262
		Age	-0.000253376	0.000539493	-0.469655	0.638601	-0.00131076	-	0.000804011
		Sex	0.00872502	0.0128245	0.68034	0.496289	-0.0164105	-	0.0338606
SW	Delta	TD
		Experimental condition (DR vs. EO)	-0.0302591	0.0214282	-1.41211	0.157916	-0.0722577	-	0.0117395
		Age	-4.62672e-05	0.00086133	-0.053716	0.957161	-0.00173444	-	0.00164191
		Sex	0.0261069	0.0218876	1.19277	0.232958	-0.016792	-	0.0690058
		ASD
		Experimental condition (DR vs. EO)	0.0279473	0.0293263	0.952979	0.340601	-0.0295311	-	0.0854257
		Age	6.80367e-05	0.00163484	0.0416168	0.966804	-0.00313619	-	0.00327226
		Sex	0.0429085	0.0347588	1.23446	0.21703	-0.0252175	-	0.111034
	Beta	TD
		Experimental condition (DR vs. EO)	-0.0230558	0.0273167	-0.844017	0.39866	-0.0765955	-	0.030484
		Age	-0.000147488	0.00125833	-0.11721	0.906694	-0.00261377	-	0.0023188
		Sex	-0.00636081	0.0319759	-0.198925	0.842321	-0.0690325	-	0.0563108
		ASD
		Experimental condition (DR vs. EO)	0.0498484	0.0265367	1.87847	0.0603173	-0.00216267	-	0.101859
		Age	0.00180543	0.0017996	1.00324	0.315744	-0.00172171	-	0.00533257
		Sex	0.0447514	0.0382617	1.16961	0.242157	-0.0302402	-	0.119743

## Sheet: S5
Graph measures	Frequency band		Coefficient	S.E.	z-value	p-value	95% CI
SW	Delta	Diagnosis (ASD vs. TD)	-0.0298732	0.0223919	-1.33411	0.182167	-0.0737605	-	0.014014
		Experimental condition (DR vs. EO)	-0.0371948	0.0202124	-1.8402	0.0657391	-0.0768103	-	0.00242075
		Diagnosis * Experimental condition	0.0591274	0.0309707	1.90914	0.0562435	-0.00157393	-	0.119829
		Age	-0.000180119	0.000681951	-0.264123	0.791685	-0.00151672	-	0.00115648
		Sex	0.0154022	0.0162109	0.950112	0.342056	-0.0163707	-	0.0471751
	Theta	Diagnosis (ASD vs. TD)	-0.0141409	0.0235207	-0.601212	0.547699	-0.0602407	-	0.0319588
		Experimental condition (DR vs. EO)	-0.0159705	0.0192644	-0.829017	0.407095	-0.0537279	-	0.021787
		Diagnosis * Experimental condition	-0.00272456	0.029518	-0.0923016	0.926458	-0.0605788	-	0.0551297
		Age	-0.00110563	0.00077217	-1.43184	0.152189	-0.00261905	-	0.0004078
		Sex	0.00404786	0.0183556	0.220525	0.825462	-0.0319284	-	0.0400241
	Alpha	Diagnosis (ASD vs. TD)	0.00195143	0.0224533	0.0869105	0.930743	-0.0420563	-	0.0459591
		Experimental condition (DR vs. EO)	0.0170874	0.0206772	0.826387	0.408585	-0.0234392	-	0.0576141
		Diagnosis * Experimental condition	0.0286959	0.0316829	0.90572	0.365084	-0.0334015	-	0.0907933
		Age	0.000608752	0.000670912	0.907349	0.364222	-0.000706212	-	0.00192372
		Sex	0.0399407	0.0159485	2.50435	0.0122676	0.00868218	-	0.0711993
	Beta	Diagnosis (ASD vs. TD)	-0.0712064	0.0250434	-2.84332	0.00446458	-0.120291	-	-0.0221223
		Experimental condition (DR vs. EO)	-0.0271483	0.019928	-1.36232	0.173097	-0.0662065	-	0.0119098
		Diagnosis * Experimental condition	0.0811819	0.0305349	2.65866	0.00784527	0.0213346	-	0.141029
		Age	0.000480255	0.000836998	0.573783	0.566115	-0.00116023	-	0.00212074
		Sex	0.0105558	0.0198966	0.530531	0.595744	-0.0284409	-	0.0495524
	Gamma	Diagnosis (ASD vs. TD)	-0.0220396	0.0253065	-0.870908	0.383804	-0.0716394	-	0.0275602
		Experimental condition (DR vs. EO)	-0.000458423	0.019192	-0.0238861	0.980943	-0.0380741	-	0.0371572
		Diagnosis * Experimental condition	-0.0119796	0.0294072	-0.407369	0.683737	-0.0696166	-	0.0456575
		Age	0.000528454	0.000868423	0.608522	0.542841	-0.00117362	-	0.00223053
		Sex	0.00833196	0.0206436	0.403609	0.6865	-0.0321288	-	0.0487927
C	Delta	Diagnosis (ASD vs. TD)	-0.00783342	0.00763361	-1.02617	0.304809	-0.022795	-	0.00712818
		Experimental condition (DR vs. EO)	0.00429381	0.00639046	0.671909	0.501641	-0.00823126	-	0.0168189
		Diagnosis * Experimental condition	0.00527325	0.00979186	0.538535	0.590208	-0.0139184	-	0.0244649
		Age	-5.32066e-05	0.000246941	-0.215463	0.829406	-0.000537202	-	0.000430789
		Sex	0.000732207	0.00587014	0.124734	0.900734	-0.010773	-	0.0122375
	Theta	Diagnosis (ASD vs. TD)	-0.00217151	0.00931484	-0.233124	0.815665	-0.0204283	-	0.0160852
		Experimental condition (DR vs. EO)	0.0173396	0.00805845	2.15173	0.031419	0.0015453	-	0.0331338
		Diagnosis * Experimental condition	-0.01889	0.0123477	-1.52985	0.126055	-0.043091	-	0.00531093
		Age	-0.000633379	0.000294087	-2.15371	0.0312629	-0.00120978	-	-5.69784e-05
		Sex	-0.0080432	0.00699087	-1.15053	0.249926	-0.0217451	-	0.00565866
	Alpha	Diagnosis (ASD vs. TD)	-0.00655844	0.019009	-0.345017	0.730082	-0.0438154	-	0.0306986
		Experimental condition (DR vs. EO)	0.037414	0.0161123	2.32208	0.0202286	0.00583452	-	0.0689935
		Diagnosis * Experimental condition	-0.0192329	0.0246882	-0.779032	0.435961	-0.0676209	-	0.0291551
		Age	-0.00111053	0.000609498	-1.82204	0.0684485	-0.00230513	-	8.40626e-05
		Sex	-0.011962	0.0144886	-0.825611	0.409025	-0.0403591	-	0.0164352
	Beta	Diagnosis (ASD vs. TD)	-0.00916258	0.0113539	-0.807002	0.419666	-0.0314157	-	0.0130906
		Experimental condition (DR vs. EO)	0.000994503	0.00934966	0.106368	0.915291	-0.0173305	-	0.0193195
		Diagnosis * Experimental condition	0.00124478	0.0143261	0.0868891	0.93076	-0.0268339	-	0.0293235
		Age	-0.000841334	0.000371421	-2.26518	0.0235018	-0.00156931	-	-0.000113363
		Sex	4.01904e-05	0.00882919	0.00455199	0.996368	-0.0172647	-	0.0173451
	Gamma	Diagnosis (ASD vs. TD)	0.00302246	0.0132181	0.228662	0.819132	-0.0228844	-	0.0289294
		Experimental condition (DR vs. EO)	0.0111398	0.00715568	1.55678	0.119522	-0.00288504	-	0.0251647
		Diagnosis * Experimental condition	-0.00762897	0.0109644	-0.695796	0.486556	-0.0291187	-	0.0138608
		Age	-0.000704256	0.000507122	-1.38873	0.164915	-0.0016982	-	0.000289685
		Sex	0.00558205	0.012055	0.463048	0.64333	-0.0180453	-	0.0292094
L	Delta	Diagnosis (ASD vs. TD)	0.00596775	0.00925513	0.644805	0.519054	-0.012172	-	0.0241075
		Experimental condition (DR vs. EO)	0.0124458	0.00852303	1.46026	0.14422	-0.00425903	-	0.0291507
		Diagnosis * Experimental condition	-0.00857537	0.0130595	-0.656638	0.511414	-0.0341716	-	0.0170208
		Age	0.0005503	0.000276546	1.9899	0.0466016	8.2796e-06	-	0.00109232
		Sex	-0.00150722	0.00657389	-0.229274	0.818656	-0.0143918	-	0.0113774
	Theta	Diagnosis (ASD vs. TD)	-0.000521201	0.0117921	-0.0441992	0.964746	-0.0236333	-	0.0225909
		Experimental condition (DR vs. EO)	0.0134209	0.00933191	1.43817	0.150385	-0.0048693	-	0.0317111
		Diagnosis * Experimental condition	-0.0149802	0.0142989	-1.04764	0.294803	-0.0430056	-	0.0130452
		Age	0.000345034	0.000395388	0.872646	0.382856	-0.000429913	-	0.00111998
		Sex	-0.00523834	0.00939893	-0.557334	0.577299	-0.0236599	-	0.0131832
	Alpha	Diagnosis (ASD vs. TD)	-0.0133651	0.0176022	-0.759283	0.447683	-0.0478648	-	0.0211346
		Experimental condition (DR vs. EO)	-0.0242488	0.0162099	-1.49593	0.134672	-0.0560196	-	0.00752192
		Diagnosis * Experimental condition	-0.00486574	0.0248378	-0.195901	0.844688	-0.0535468	-	0.0438154
		Age	0.000611238	0.00052596	1.16214	0.245179	-0.000419624	-	0.0016421
		Sex	-0.0122331	0.0125028	-0.978429	0.327862	-0.0367381	-	0.0122719
	Beta	Diagnosis (ASD vs. TD)	-0.00529571	0.0132809	-0.398747	0.69008	-0.0313257	-	0.0207343
		Experimental condition (DR vs. EO)	-0.00408984	0.0101997	-0.400974	0.688439	-0.024081	-	0.0159013
		Diagnosis * Experimental condition	0.0028272	0.0156287	0.180898	0.856448	-0.0278045	-	0.0334589
		Age	-0.000778465	0.000452775	-1.71932	0.0855561	-0.00166589	-	0.000108958
		Sex	-0.00132309	0.0107631	-0.122928	0.902164	-0.0224184	-	0.0197722
	Gamma	Diagnosis (ASD vs. TD)	-0.000491011	0.0131621	-0.0373049	0.970242	-0.0262883	-	0.0253062
		Experimental condition (DR vs. EO)	0.000736842	0.010662	0.0691094	0.944903	-0.0201602	-	0.0216339
		Diagnosis * Experimental condition	0.0145688	0.0163369	0.891769	0.372517	-0.017451	-	0.0465886
		Age	-0.000487919	0.000435155	-1.12125	0.262181	-0.00134081	-	0.00036497
		Sex	0.00359203	0.0103443	0.347249	0.728404	-0.0166823	-	0.0238664
SW	Delta	TD
		Experimental condition (DR vs. EO)	-0.0371948	0.0177871	-2.09111	0.0365181	-0.0720568	-	-0.00233273
		Age	-0.000399052	0.00071497	-0.558138	0.57675	-0.00180037	-	0.00100226
		Sex	0.00534613	0.0181684	0.294255	0.768563	-0.0302632	-	0.0409555
		ASD
		Experimental condition (DR vs. EO)	0.0219327	0.0244473	0.897139	0.369645	-0.0259832	-	0.0698485
		Age	9.41017e-05	0.0014696	0.0640322	0.948945	-0.00278626	-	0.00297446
		Sex	0.0278784	0.0312456	0.892237	0.372266	-0.0333617	-	0.0891186
	Beta	TD
		Experimental condition (DR vs. EO)	-0.0271483	0.0212325	-1.27862	0.201029	-0.0687632	-	0.0144665
		Age	-6.43935e-05	0.00098025	-0.0656909	0.947624	-0.00198565	-	0.00185686
		Sex	-0.00435573	0.0249095	-0.174862	0.861188	-0.0531774	-	0.044466
		ASD
		Experimental condition (DR vs. EO)	0.0540336	0.0209217	2.58266	0.0098043	0.0130278	-	0.0950394
		Age	0.00133032	0.00150914	0.881506	0.378044	-0.00162755	-	0.00428818
		Sex	0.0273017	0.0320863	0.850884	0.394834	-0.0355862	-	0.0901897

## Sheet: S6
Graph measures	Frequency band		Coefficient	S.E.	z-value	p-value	95% CI
SW	Delta	Diagnosis (ASD vs. TD)	-0.0246199	0.0181302	-1.35795	0.174478	-0.0601544	-	0.0109146
		Experimental condition (DR vs. EO)	-0.0270575	0.0164802	-1.64182	0.100626	-0.059358	-	0.00524299
		Diagnosis * Experimental condition	0.0497249	0.0252519	1.96915	0.0489353	0.000232083	-	0.0992178
		Age	-0.000547146	0.00054859	-0.997367	0.318587	-0.00162236	-	0.000528072
		Sex	-0.00586374	0.0130408	-0.449647	0.652965	-0.0314232	-	0.0196957
	Theta	Diagnosis (ASD vs. TD)	-0.00950333	0.0187248	-0.507527	0.611785	-0.0462032	-	0.0271965
		Experimental condition (DR vs. EO)	-0.000201415	0.0159422	-0.0126341	0.98992	-0.0314475	-	0.0310447
		Diagnosis * Experimental condition	-0.0152127	0.0244276	-0.622765	0.533439	-0.0630898	-	0.0326645
		Age	-0.000855091	0.000598422	-1.42891	0.15303	-0.00202798	-	0.000317794
		Sex	-0.00168509	0.0142253	-0.118457	0.905706	-0.0295662	-	0.026196
	Alpha	Diagnosis (ASD vs. TD)	0.00384417	0.0202461	0.189872	0.849409	-0.0358374	-	0.0435257
		Experimental condition (DR vs. EO)	0.0176883	0.0172057	1.02805	0.303926	-0.0160342	-	0.0514109
		Diagnosis * Experimental condition	0.0210453	0.0263636	0.798268	0.424715	-0.0306265	-	0.0727171
		Age	9.04312e-05	0.00064792	0.139572	0.888998	-0.00117947	-	0.00136033
		Sex	0.031779	0.015402	2.06331	0.039083	0.00159175	-	0.0619663
	Beta	Diagnosis (ASD vs. TD)	-0.0480792	0.0185577	-2.5908	0.00957523	-0.0844516	-	-0.0117069
		Experimental condition (DR vs. EO)	-0.0199315	0.014965	-1.33188	0.1829	-0.0492623	-	0.00939928
		Diagnosis * Experimental condition	0.0615581	0.0229302	2.68458	0.00726203	0.0166157	-	0.106501
		Age	-0.000112648	0.000615263	-0.183089	0.854728	-0.00131854	-	0.00109325
		Sex	0.00482602	0.0146257	0.32997	0.741423	-0.0238398	-	0.0334918
	Gamma	Diagnosis (ASD vs. TD)	-0.00503876	0.017572	-0.286749	0.774305	-0.0394793	-	0.0294018
		Experimental condition (DR vs. EO)	0.00855215	0.0141829	0.602991	0.546515	-0.0192458	-	0.0363501
		Diagnosis * Experimental condition	-0.0323298	0.0217319	-1.48767	0.136839	-0.0749236	-	0.0102639
		Age	0.000518659	0.000582262	0.890766	0.373055	-0.000622553	-	0.00165987
		Sex	0.0150881	0.0138412	1.09009	0.275673	-0.0120401	-	0.0422164
C	Delta	Diagnosis (ASD vs. TD)	-0.00530895	0.00687896	-0.771766	0.440253	-0.0187915	-	0.00817357
		Experimental condition (DR vs. EO)	0.00564667	0.00560075	1.0082	0.313359	-0.0053306	-	0.0166239
		Diagnosis * Experimental condition	0.000322268	0.00858182	0.0375525	0.970044	-0.0164978	-	0.0171423
		Age	-0.000102433	0.000226697	-0.451851	0.651376	-0.00054675	-	0.000341884
		Sex	-0.00529229	0.0053889	-0.982072	0.326064	-0.0158543	-	0.00526975
	Theta	Diagnosis (ASD vs. TD)	-0.000643636	0.00872574	-0.0737628	0.941199	-0.0177458	-	0.0164585
		Experimental condition (DR vs. EO)	0.0185987	0.0078763	2.36135	0.0182086	0.00316143	-	0.034036
		Diagnosis * Experimental condition	-0.0224014	0.0120686	-1.85618	0.0634276	-0.0460554	-	0.00125249
		Age	-0.000538504	0.000265749	-2.02636	0.0427279	-0.00105936	-	-1.76448e-05
		Sex	-0.0091904	0.00631723	-1.45481	0.145721	-0.0215719	-	0.00319115
	Alpha	Diagnosis (ASD vs. TD)	-0.00743312	0.0189545	-0.392155	0.694943	-0.0445833	-	0.0297171
		Experimental condition (DR vs. EO)	0.0363891	0.0161108	2.25868	0.0239032	0.00481257	-	0.0679657
		Diagnosis * Experimental condition	-0.019317	0.0246859	-0.782511	0.433914	-0.0677005	-	0.0290665
		Age	-0.0010781	0.000606514	-1.77754	0.0754797	-0.00226685	-	0.000110644
		Sex	-0.0101994	0.0144177	-0.707423	0.479304	-0.0384575	-	0.0180587
	Beta	Diagnosis (ASD vs. TD)	-0.00636375	0.0105132	-0.605312	0.544972	-0.0269692	-	0.0142417
		Experimental condition (DR vs. EO)	0.00283476	0.00847376	0.334534	0.737977	-0.0137735	-	0.019443
		Diagnosis * Experimental condition	-0.00416361	0.012984	-0.320672	0.748459	-0.0296118	-	0.0212846
		Age	-0.000837396	0.000348659	-2.40176	0.0163164	-0.00152076	-	-0.000154037
		Sex	0.000666232	0.00828812	0.080384	0.935932	-0.0155782	-	0.0169106
	Gamma	Diagnosis (ASD vs. TD)	0.0111282	0.0133555	0.833229	0.404716	-0.0150481	-	0.0373045
		Experimental condition (DR vs. EO)	0.0151621	0.0060012	2.52651	0.0115202	0.00339995	-	0.0269242
		Diagnosis * Experimental condition	-0.0134731	0.00919541	-1.46519	0.142868	-0.0314957	-	0.00454961
		Age	-0.000677102	0.000528692	-1.28071	0.200295	-0.00171332	-	0.000359115
		Sex	0.00294185	0.0125678	0.234079	0.814924	-0.0216905	-	0.0275742
L	Delta	Diagnosis (ASD vs. TD)	0.00549812	0.00652798	0.842238	0.399655	-0.00729649	-	0.0182927
		Experimental condition (DR vs. EO)	0.00784073	0.00601161	1.30427	0.192143	-0.00394181	-	0.0196233
		Diagnosis * Experimental condition	-0.00862037	0.00921136	-0.935842	0.349355	-0.0266743	-	0.00943356
		Age	0.000241725	0.000195058	1.23925	0.215255	-0.000140582	-	0.000624032
		Sex	-0.00375007	0.0046368	-0.808762	0.418652	-0.012838	-	0.0053379
	Theta	Diagnosis (ASD vs. TD)	0.00315985	0.00900598	0.350862	0.725692	-0.0144915	-	0.0208112
		Experimental condition (DR vs. EO)	0.00827628	0.00778906	1.06255	0.287985	-0.00699	-	0.0235426
		Diagnosis * Experimental condition	-0.0144203	0.0119349	-1.20825	0.226952	-0.0378122	-	0.00897166
		Age	0.000322746	0.000284398	1.13484	0.256443	-0.000234664	-	0.000880156
		Sex	-0.0041618	0.00676054	-0.615601	0.538158	-0.0174122	-	0.00908863
	Alpha	Diagnosis (ASD vs. TD)	-0.0115216	0.014475	-0.795966	0.426052	-0.0398922	-	0.0168489
		Experimental condition (DR vs. EO)	-0.022842	0.0129835	-1.75931	0.0785247	-0.0482892	-	0.00260518
		Diagnosis * Experimental condition	0.00410808	0.0198941	0.206497	0.836403	-0.0348837	-	0.0430998
		Age	0.000232069	0.000443383	0.523406	0.600692	-0.000636945	-	0.00110108
		Sex	-0.00862981	0.0105398	-0.818781	0.412912	-0.0292875	-	0.0120279
	Beta	Diagnosis (ASD vs. TD)	0.000860379	0.0112604	0.0764078	0.939095	-0.0212095	-	0.0229303
		Experimental condition (DR vs. EO)	0.00584249	0.00846451	0.690233	0.490048	-0.0107477	-	0.0224326
		Diagnosis * Experimental condition	-0.0105935	0.0129698	-0.816782	0.414053	-0.036014	-	0.0148269
		Age	-0.000522262	0.000388135	-1.34557	0.178442	-0.00128299	-	0.000238469
		Sex	0.00175872	0.00922651	0.190616	0.848826	-0.0163249	-	0.0198423
	Gamma	Diagnosis (ASD vs. TD)	0.00929424	0.00961786	0.966352	0.333868	-0.00955642	-	0.0281449
		Experimental condition (DR vs. EO)	0.00775135	0.00690991	1.12177	0.261959	-0.00579182	-	0.0212945
		Diagnosis * Experimental condition	0.000678846	0.0105878	0.0641159	0.948878	-0.0200728	-	0.0214305
		Age	-0.000425096	0.000338563	-1.25559	0.209265	-0.00108867	-	0.000238476
		Sex	0.00105797	0.00804812	0.131455	0.895415	-0.0147161	-	0.016832
SW	Delta	TD
		Experimental condition (DR vs. EO)	-0.0270575	0.015676	-1.72605	0.0843391	-0.057782	-	0.0036669
		Age	-0.000809592	0.000630113	-1.28484	0.19885	-0.00204459	-	0.000425407
		Sex	-0.0189693	0.016012	-1.18469	0.236141	-0.0503523	-	0.0124137
		ASD
		Experimental condition (DR vs. EO)	0.0226674	0.0192077	1.18012	0.237952	-0.014979	-	0.0603138
		Age	-0.000235877	0.00105443	-0.223701	0.82299	-0.00230253	-	0.00183077
		Sex	0.0105783	0.0224186	0.471853	0.637032	-0.0333613	-	0.0545179
	Beta	TD
		Experimental condition (DR vs. EO)	-0.0199315	0.0165062	-1.20752	0.227233	-0.052283	-	0.01242
		Age	-0.000296581	0.000817046	-0.362991	0.716612	-0.00189796	-	0.0013048
		Sex	-0.00527638	0.0207623	-0.254133	0.799393	-0.0459697	-	0.0354169
		ASD
		Experimental condition (DR vs. EO)	0.0416266	0.0146196	2.84732	0.00440885	0.0129728	-	0.0702804
		Age	9.02586e-05	0.000931614	0.0968841	0.922818	-0.00173567	-	0.00191619
		Sex	0.0176469	0.0198073	0.890927	0.372968	-0.0211748	-	0.0564685

## Sheet: S7
Graph measures	Frequency band		Coefficient	S.E.	z-value	p-value	95% CI
SW	Delta	Diagnosis (ASD vs. TD)	-0.0207178	0.0156608	-1.32291	0.185867	-0.0514124	-	0.00997686
		Experimental condition (DR vs. EO)	-0.0117778	0.0141041	-0.835061	0.403684	-0.0394213	-	0.0158657
		Diagnosis * Experimental condition	0.03345	0.0216112	1.54781	0.121668	-0.00890712	-	0.0758071
		Age	-0.000479074	0.000477954	-1.00234	0.316179	-0.00141585	-	0.0004577
		Sex	-0.00545512	0.0113616	-0.480135	0.631132	-0.0277235	-	0.0168133
	Theta	Diagnosis (ASD vs. TD)	-0.00338075	0.0164205	-0.205887	0.836879	-0.0355642	-	0.0288027
		Experimental condition (DR vs. EO)	-0.0114054	0.0142905	-0.798114	0.424805	-0.0394142	-	0.0166034
		Diagnosis * Experimental condition	-0.00214418	0.0218967	-0.0979223	0.921994	-0.045061	-	0.0407726
		Age	-0.000700681	0.000515987	-1.35794	0.174481	-0.001712	-	0.000310634
		Sex	0.000947071	0.0122657	0.0772128	0.938454	-0.0230933	-	0.0249875
	Alpha	Diagnosis (ASD vs. TD)	0.00346241	0.0175113	0.197725	0.843261	-0.030859	-	0.0377839
		Experimental condition (DR vs. EO)	0.0105302	0.0157005	0.670693	0.502416	-0.0202421	-	0.0413025
		Diagnosis * Experimental condition	0.0085574	0.0240572	0.35571	0.722058	-0.0385939	-	0.0557087
		Age	0.00012868	0.00053658	0.239816	0.810473	-0.000922997	-	0.00118036
		Sex	0.019539	0.0127553	1.53184	0.125563	-0.00546087	-	0.0445388
	Beta	Diagnosis (ASD vs. TD)	-0.0299148	0.0163273	-1.8322	0.0669223	-0.0619157	-	0.00208611
		Experimental condition (DR vs. EO)	-0.0103602	0.0124692	-0.830859	0.406053	-0.0347994	-	0.0140791
		Diagnosis * Experimental condition	0.0374497	0.0191061	1.96009	0.049985	2.44485e-06	-	0.074897
		Age	0.000261989	0.000558277	0.469282	0.638868	-0.000832213	-	0.00135619
		Sex	0.00633046	0.013271	0.477014	0.633352	-0.0196803	-	0.0323412
	Gamma	Diagnosis (ASD vs. TD)	-0.00933471	0.0144722	-0.645009	0.518921	-0.0376997	-	0.0190303
		Experimental condition (DR vs. EO)	0.00336946	0.0118599	0.284104	0.77633	-0.0198756	-	0.0266145
		Diagnosis * Experimental condition	-0.0204989	0.0181725	-1.12802	0.259313	-0.0561163	-	0.0151186
		Age	0.000329535	0.00047494	0.693845	0.487779	-0.000601331	-	0.0012604
		Sex	0.0124966	0.01129	1.10688	0.268347	-0.00963136	-	0.0346246
C	Delta	Diagnosis (ASD vs. TD)	-0.00231032	0.00661639	-0.349181	0.726954	-0.0152782	-	0.0106576
		Experimental condition (DR vs. EO)	0.010615	0.00545796	1.94486	0.0517921	-8.24478e-05	-	0.0213124
		Diagnosis * Experimental condition	-0.00637414	0.00836303	-0.762181	0.445952	-0.0227654	-	0.0100171
		Age	-7.91098e-05	0.000216194	-0.365921	0.714424	-0.000502841	-	0.000344622
		Sex	-0.00675511	0.00513922	-1.31442	0.188704	-0.0168278	-	0.00331758
	Theta	Diagnosis (ASD vs. TD)	0.00153535	0.0083468	0.183945	0.854057	-0.0148241	-	0.0178948
		Experimental condition (DR vs. EO)	0.0148793	0.00711362	2.09167	0.0364681	0.000936902	-	0.0288218
		Diagnosis * Experimental condition	-0.0202561	0.0108999	-1.85837	0.0631162	-0.0416196	-	0.00110735
		Age	-0.000401182	0.000266554	-1.50507	0.132306	-0.000923617	-	0.000121254
		Sex	-0.00836284	0.00633635	-1.31982	0.186895	-0.0207819	-	0.00405619
	Alpha	Diagnosis (ASD vs. TD)	-0.00669579	0.0190785	-0.35096	0.725618	-0.044089	-	0.0306974
		Experimental condition (DR vs. EO)	0.0328368	0.0160472	2.04626	0.0407307	0.00138483	-	0.0642888
		Diagnosis * Experimental condition	-0.0244154	0.0245886	-0.992957	0.320731	-0.0726081	-	0.0237773
		Age	-0.00105275	0.000615122	-1.71145	0.0869987	-0.00225837	-	0.000152869
		Sex	-0.0159659	0.0146223	-1.09189	0.274884	-0.0446251	-	0.0126933
	Beta	Diagnosis (ASD vs. TD)	-0.00440825	0.00944965	-0.466499	0.640858	-0.0229292	-	0.0141127
		Experimental condition (DR vs. EO)	0.00286279	0.00787729	0.363424	0.716288	-0.0125764	-	0.018302
		Diagnosis * Experimental condition	-0.00519887	0.0120701	-0.430724	0.666669	-0.0288558	-	0.018458
		Age	-0.000682299	0.000306589	-2.22545	0.0260509	-0.0012832	-	-8.13957e-05
		Sex	0.00163052	0.00728805	0.223725	0.822971	-0.0126538	-	0.0159148
	Gamma	Diagnosis (ASD vs. TD)	0.00899457	0.013737	0.654769	0.512617	-0.0179295	-	0.0359186
		Experimental condition (DR vs. EO)	0.0147061	0.00632748	2.32417	0.0201162	0.00230452	-	0.0271078
		Diagnosis * Experimental condition	-0.00831513	0.00969535	-0.857641	0.391091	-0.0273177	-	0.0106874
		Age	-0.000701171	0.000541934	-1.29383	0.195724	-0.00176334	-	0.000361001
		Sex	0.0020395	0.0128825	0.158315	0.874208	-0.0232098	-	0.0272888
L	Delta	Diagnosis (ASD vs. TD)	0.00824101	0.00602216	1.36845	0.171172	-0.00356221	-	0.0200442
		Experimental condition (DR vs. EO)	0.00919029	0.0055458	1.65716	0.0974867	-0.00167928	-	0.0200599
		Diagnosis * Experimental condition	-0.0135419	0.00849762	-1.59362	0.111022	-0.030197	-	0.00311309
		Age	0.000297586	0.000179944	1.65377	0.0981748	-5.50983e-05	-	0.000650269
		Sex	-0.00161153	0.00427752	-0.376743	0.706364	-0.00999532	-	0.00677226
	Theta	Diagnosis (ASD vs. TD)	0.00423702	0.00747989	0.566455	0.571084	-0.0104233	-	0.0188973
		Experimental condition (DR vs. EO)	0.00765407	0.00641205	1.1937	0.232595	-0.00491333	-	0.0202215
		Diagnosis * Experimental condition	-0.0113441	0.00982495	-1.15462	0.248247	-0.0306006	-	0.00791248
		Age	0.000326966	0.000237826	1.37481	0.16919	-0.000139165	-	0.000793098
		Sex	-0.00335568	0.00565347	-0.593562	0.552805	-0.0144363	-	0.00772491
	Alpha	Diagnosis (ASD vs. TD)	-0.00747538	0.0123858	-0.603546	0.546145	-0.031751	-	0.0168003
		Experimental condition (DR vs. EO)	-0.0183452	0.0108043	-1.69796	0.0895158	-0.0395212	-	0.0028308
		Diagnosis * Experimental condition	0.00274791	0.016555	0.165987	0.868167	-0.0296993	-	0.0351951
		Age	0.000199576	0.000388475	0.513742	0.607433	-0.000561821	-	0.000960972
		Sex	-0.00283902	0.00923459	-0.307433	0.758513	-0.0209385	-	0.0152604
	Beta	Diagnosis (ASD vs. TD)	0.000875692	0.00938061	0.0933513	0.925624	-0.01751	-	0.0192613
		Experimental condition (DR vs. EO)	0.00118778	0.00707218	0.167951	0.866622	-0.0126734	-	0.015049
		Diagnosis * Experimental condition	-0.00587025	0.0108364	-0.541714	0.588015	-0.0271093	-	0.0153688
		Age	-0.000574374	0.000322869	-1.77897	0.075245	-0.00120719	-	5.84379e-05
		Sex	0.000194345	0.00767505	0.0253217	0.979798	-0.0148485	-	0.0152372
	Gamma	Diagnosis (ASD vs. TD)	0.00729819	0.00991259	0.736255	0.461576	-0.0121301	-	0.0267265
		Experimental condition (DR vs. EO)	0.00813205	0.00740615	1.09801	0.272199	-0.00638375	-	0.0226478
		Diagnosis * Experimental condition	0.00688178	0.0113482	0.606422	0.544234	-0.0153602	-	0.0291238
		Age	-0.000284533	0.000342703	-0.830261	0.406391	-0.000956218	-	0.000387152
		Sex	0.00132164	0.00814653	0.162234	0.871122	-0.0146453	-	0.0172885
SW	Delta	TD
		Experimental condition (DR vs. EO)	-0.0117778	0.014527	-0.810751	0.417509	-0.0402501	-	0.0166946
		Age	-0.000698777	0.000583927	-1.19668	0.231429	-0.00184325	-	0.000445699
		Sex	-0.0188439	0.0148384	-1.26994	0.204105	-0.0479266	-	0.0102388
		ASD
		Experimental condition (DR vs. EO)	0.0216722	0.0143422	1.51108	0.130769	-0.00643808	-	0.0497825
		Age	-0.000258662	0.000862081	-0.300044	0.764143	-0.00194831	-	0.00143098
		Sex	0.0117283	0.0183289	0.639878	0.522252	-0.0241958	-	0.0476524
	Beta	TD
		Experimental condition (DR vs. EO)	-0.0103602	0.0129246	-0.801583	0.422794	-0.0356919	-	0.0149716
		Age	0.000135848	0.000752868	0.18044	0.856807	-0.00133975	-	0.00161144
		Sex	-0.000914664	0.0191314	-0.0478096	0.961868	-0.0384115	-	0.0365822
		ASD
		Experimental condition (DR vs. EO)	0.0270895	0.0137315	1.97281	0.0485177	0.000176342	-	0.0540028
		Age	0.00039588	0.000824528	0.480129	0.631135	-0.00122016	-	0.00201192
		Sex	0.0155712	0.0175305	0.888232	0.374416	-0.018788	-	0.0499304

## Sheet: S8
Graph measures	Frequency band		Coefficient	S.E.	z-value	p-value	95% CI
SW	Delta	Diagnosis (ASD vs. TD)	-0.0137448	0.0140009	-0.981704	0.326246	-0.0411861	-	0.0136965
		Experimental condition (DR vs. EO)	-0.0114786	0.0128934	-0.890266	0.373323	-0.0367493	-	0.0137921
		Diagnosis * Experimental condition	0.0317649	0.0197561	1.60785	0.107867	-0.00695636	-	0.0704862
		Age	-0.000422438	0.000418352	-1.00977	0.312607	-0.00124239	-	0.000397517
		Sex	-0.00588144	0.00994482	-0.591408	0.554247	-0.0253729	-	0.01361
	Theta	Diagnosis (ASD vs. TD)	0.0059934	0.0141402	0.423854	0.671672	-0.0217209	-	0.0337077
		Experimental condition (DR vs. EO)	-0.00749572	0.0123135	-0.608739	0.542698	-0.0316298	-	0.0166383
		Diagnosis * Experimental condition	-0.0205088	0.0188675	-1.08699	0.277042	-0.0574885	-	0.0164709
		Age	-0.000490504	0.000444118	-1.10445	0.2694	-0.00136096	-	0.00037995
		Sex	0.000339542	0.0105573	0.0321618	0.974343	-0.0203524	-	0.0210315
	Alpha	Diagnosis (ASD vs. TD)	0.00678753	0.0158851	0.427288	0.669169	-0.0243467	-	0.0379218
		Experimental condition (DR vs. EO)	0.0185947	0.0146286	1.27112	0.203686	-0.0100768	-	0.0472662
		Diagnosis * Experimental condition	-0.00050854	0.0224148	-0.0226876	0.981899	-0.0444408	-	0.0434237
		Age	-0.000115111	0.000474652	-0.242516	0.80838	-0.00104541	-	0.000815191
		Sex	0.0145311	0.0112832	1.28785	0.197797	-0.00758352	-	0.0366456
	Beta	Diagnosis (ASD vs. TD)	-0.0240287	0.0148638	-1.61659	0.105968	-0.0531613	-	0.0051039
		Experimental condition (DR vs. EO)	-0.00750573	0.0116374	-0.644966	0.518949	-0.0303146	-	0.0153032
		Diagnosis * Experimental condition	0.0272026	0.0178316	1.52553	0.127127	-0.00774665	-	0.0621518
		Age	0.000233188	0.000501446	0.46503	0.64191	-0.000749629	-	0.001216
		Sex	0.00539217	0.0119201	0.452361	0.651009	-0.0179708	-	0.0287551
	Gamma	Diagnosis (ASD vs. TD)	-0.0144896	0.0132843	-1.09073	0.275393	-0.0405263	-	0.0115472
		Experimental condition (DR vs. EO)	-0.00343913	0.0115315	-0.298238	0.765522	-0.0260405	-	0.0191622
		Diagnosis * Experimental condition	-0.0115913	0.0176693	-0.656014	0.511815	-0.0462226	-	0.0230399
		Age	0.000156788	0.000418292	0.374831	0.707787	-0.000663048	-	0.000976625
		Sex	0.0112437	0.00994338	1.13077	0.258152	-0.00824498	-	0.0307323
C	Delta	Diagnosis (ASD vs. TD)	0.000334198	0.00613385	0.0544842	0.956549	-0.0116879	-	0.0123563
		Experimental condition (DR vs. EO)	0.00984081	0.00537158	1.83201	0.0669495	-0.0006873	-	0.0203689
		Diagnosis * Experimental condition	-0.0044144	0.00823067	-0.536335	0.591727	-0.0205462	-	0.0117174
		Age	-9.60854e-05	0.000191776	-0.501028	0.616351	-0.00047196	-	0.000279789
		Sex	-0.00646584	0.00455879	-1.41832	0.156097	-0.0154009	-	0.00246923
	Theta	Diagnosis (ASD vs. TD)	0.0049188	0.00815551	0.603126	0.546425	-0.0110657	-	0.0209033
		Experimental condition (DR vs. EO)	0.0154904	0.00690609	2.243	0.0248967	0.00195469	-	0.029026
		Diagnosis * Experimental condition	-0.0249885	0.0105819	-2.36143	0.0182044	-0.0457287	-	-0.00424833
		Age	-0.000353174	0.000261678	-1.34965	0.177128	-0.000866053	-	0.000159705
		Sex	-0.00889057	0.00622045	-1.42925	0.152933	-0.0210824	-	0.00330128
	Alpha	Diagnosis (ASD vs. TD)	-0.00407354	0.0184144	-0.221214	0.824925	-0.0401652	-	0.0320181
		Experimental condition (DR vs. EO)	0.0357528	0.0149027	2.39908	0.0164365	0.00654398	-	0.0649616
		Diagnosis * Experimental condition	-0.0281219	0.0228349	-1.23153	0.218123	-0.0728775	-	0.0166336
		Age	-0.00118977	0.000609159	-1.95314	0.0508028	-0.0023837	-	4.15594e-06
		Sex	-0.0175028	0.0144806	-1.20871	0.226774	-0.0458842	-	0.0108786
	Beta	Diagnosis (ASD vs. TD)	-0.00288251	0.00902766	-0.319298	0.749501	-0.0205764	-	0.0148114
		Experimental condition (DR vs. EO)	0.00210058	0.00729948	0.287772	0.773522	-0.0122061	-	0.0164073
		Diagnosis * Experimental condition	-0.00727513	0.0111847	-0.650452	0.5154	-0.0291968	-	0.0146465
		Age	-0.000644532	0.000298807	-2.15702	0.0310044	-0.00123018	-	-5.88807e-05
		Sex	0.00238105	0.00710306	0.335215	0.737463	-0.0115407	-	0.0163028
	Gamma	Diagnosis (ASD vs. TD)	0.00728887	0.0141615	0.514696	0.606765	-0.0204672	-	0.0350449
		Experimental condition (DR vs. EO)	0.0137516	0.00676023	2.0342	0.0419318	0.000501826	-	0.0270014
		Diagnosis * Experimental condition	-0.0076839	0.0103584	-0.741801	0.458208	-0.0279861	-	0.0126183
		Age	-0.000744005	0.00055573	-1.33879	0.18064	-0.00183322	-	0.000345206
		Sex	0.0011655	0.0132105	0.0882257	0.929697	-0.0247266	-	0.0270576
L	Delta	Diagnosis (ASD vs. TD)	0.00699458	0.00500267	1.39817	0.162062	-0.00281047	-	0.0167996
		Experimental condition (DR vs. EO)	0.0090062	0.00460695	1.95492	0.0505929	-2.32522e-05	-	0.0180357
		Diagnosis * Experimental condition	-0.0107621	0.00705905	-1.52459	0.127363	-0.0245976	-	0.00307336
		Age	0.000214554	0.000149481	1.43533	0.151194	-7.84236e-05	-	0.000507532
		Sex	-0.000945097	0.00355338	-0.265971	0.790261	-0.00790959	-	0.0060194
	Theta	Diagnosis (ASD vs. TD)	0.0026722	0.00633049	0.422116	0.67294	-0.00973533	-	0.0150797
		Experimental condition (DR vs. EO)	0.00584837	0.00553531	1.05656	0.290714	-0.00500063	-	0.0166974
		Diagnosis * Experimental condition	-0.0096656	0.00848154	-1.1396	0.254451	-0.0262891	-	0.00695791
		Age	0.000343	0.000198172	1.73082	0.0834833	-4.54092e-05	-	0.00073141
		Sex	-0.00427043	0.00471082	-0.906515	0.364663	-0.0135035	-	0.0049626
	Alpha	Diagnosis (ASD vs. TD)	-0.00596937	0.0114795	-0.520001	0.603063	-0.0284689	-	0.0165301
		Experimental condition (DR vs. EO)	-0.0151209	0.00995131	-1.51949	0.12864	-0.0346251	-	0.00438333
		Diagnosis * Experimental condition	0.00231704	0.015248	0.151957	0.879221	-0.0275685	-	0.0322026
		Age	0.000162303	0.000361854	0.448532	0.65377	-0.000546918	-	0.000871524
		Sex	-0.00546882	0.00860178	-0.635777	0.524922	-0.022328	-	0.0113904
	Beta	Diagnosis (ASD vs. TD)	0.00277489	0.00768801	0.360937	0.718147	-0.0122933	-	0.0178431
		Experimental condition (DR vs. EO)	0.00279738	0.00585687	0.477624	0.632918	-0.00868188	-	0.0142766
		Diagnosis * Experimental condition	-0.00909581	0.00897426	-1.01354	0.3108	-0.026685	-	0.00849342
		Age	-0.000368185	0.000263212	-1.39882	0.161868	-0.000884071	-	0.000147701
		Sex	0.00110269	0.00625692	0.176236	0.860109	-0.0111606	-	0.013366
	Gamma	Diagnosis (ASD vs. TD)	0.00953781	0.00897349	1.06289	0.287833	-0.00804991	-	0.0271255
		Experimental condition (DR vs. EO)	0.00979021	0.00669537	1.46224	0.143676	-0.00333247	-	0.0229129
		Diagnosis * Experimental condition	-0.00177318	0.0102591	-0.172841	0.862777	-0.0218806	-	0.0183342
		Age	-0.00035925	0.000310442	-1.15722	0.247182	-0.000967705	-	0.000249205
		Sex	-0.000105378	0.00737963	-0.0142795	0.988607	-0.0145692	-	0.0143584
SW	Delta	TD
		Experimental condition (DR vs. EO)	-0.0114786	0.012758	-0.899718	0.36827	-0.0364838	-	0.0135266
		Age	-0.000486392	0.00051282	-0.948464	0.342893	-0.0014915	-	0.000518718
		Sex	-0.015348	0.0130315	-1.17777	0.238889	-0.0408892	-	0.0101932
		ASD
		Experimental condition (DR vs. EO)	0.0202863	0.0147118	1.37892	0.16792	-0.0085482	-	0.0491209
		Age	-0.000450793	0.000735098	-0.613242	0.539716	-0.00189156	-	0.000989973
		Sex	0.00699685	0.0156291	0.44768	0.654384	-0.0236357	-	0.0376294
	Beta	TD
		Experimental condition (DR vs. EO)	-0.00750573	0.0113054	-0.663906	0.50675	-0.0296639	-	0.0146525
		Age	5.64442e-05	0.00066431	0.0849666	0.932288	-0.00124558	-	0.00135847
		Sex	-0.0037659	0.016881	-0.223085	0.82347	-0.0368521	-	0.0293203
		ASD
		Experimental condition (DR vs. EO)	0.0196968	0.0140133	1.40558	0.159849	-0.00776878	-	0.0471624
		Age	0.000437292	0.000759303	0.575912	0.564675	-0.00105092	-	0.0019255
		Sex	0.0169348	0.0161438	1.049	0.294178	-0.0147064	-	0.048576

## Sheet: S9
Graph measures	Frequency band		Coefficient	S.E.	z-value	p-value	95% CI
SW	Delta	Diagnosis (ASD vs. TD)	-0.0069019	0.0115447	-0.597839	0.549947	-0.0295292	-	0.0157254
		Experimental condition (DR vs. EO)	-0.00962285	0.0105532	-0.911845	0.361851	-0.0303067	-	0.011061
		Diagnosis * Experimental condition	0.0249143	0.0161702	1.54075	0.123377	-0.00677875	-	0.0566073
		Age	-0.000443295	0.000347462	-1.27581	0.202023	-0.00112431	-	0.000237718
		Sex	-0.00504294	0.00825966	-0.61055	0.541498	-0.0212316	-	0.0111457
	Theta	Diagnosis (ASD vs. TD)	0.00650858	0.0120667	0.539386	0.589621	-0.0171416	-	0.0301588
		Experimental condition (DR vs. EO)	-0.00998923	0.0106788	-0.935423	0.34957	-0.0309194	-	0.0109409
		Diagnosis * Experimental condition	-0.0129131	0.0163628	-0.789176	0.430009	-0.0449835	-	0.0191573
		Age	-0.000396768	0.00037397	-1.06096	0.288706	-0.00112974	-	0.000336199
		Sex	-0.00332401	0.00888979	-0.373914	0.708469	-0.0207477	-	0.0140996
	Alpha	Diagnosis (ASD vs. TD)	0.00758939	0.0137952	0.550149	0.582217	-0.0194486	-	0.0346274
		Experimental condition (DR vs. EO)	0.0162873	0.0121114	1.34479	0.178693	-0.00745059	-	0.0400251
		Diagnosis * Experimental condition	-0.00494342	0.0185578	-0.26638	0.789947	-0.041316	-	0.0314292
		Age	3.49203e-05	0.000430413	0.081132	0.935337	-0.000808674	-	0.000878514
		Sex	0.0135954	0.0102315	1.32878	0.183921	-0.00645798	-	0.0336488
	Beta	Diagnosis (ASD vs. TD)	-0.0224253	0.0123717	-1.81262	0.0698897	-0.0466735	-	0.00182285
		Experimental condition (DR vs. EO)	-0.00388779	0.0104066	-0.373589	0.70871	-0.0242844	-	0.0165088
		Diagnosis * Experimental condition	0.0259171	0.0159456	1.62534	0.104089	-0.00533573	-	0.05717
		Age	0.000226076	0.00039887	0.56679	0.570857	-0.000555696	-	0.00100785
		Sex	0.00311435	0.00948171	0.328459	0.742565	-0.0154695	-	0.0216982
	Gamma	Diagnosis (ASD vs. TD)	-0.017729	0.0114292	-1.5512	0.120854	-0.0401297	-	0.00467184
		Experimental condition (DR vs. EO)	-0.00259133	0.00967665	-0.267791	0.78886	-0.0215572	-	0.0163746
		Diagnosis * Experimental condition	-0.00565906	0.0148272	-0.381669	0.702707	-0.0347198	-	0.0234016
		Age	0.000268113	0.00036676	0.731032	0.46476	-0.000450723	-	0.00098695
		Sex	0.0143745	0.0087184	1.64876	0.0991972	-0.00271322	-	0.0314623
C	Delta	Diagnosis (ASD vs. TD)	0.00254034	0.005873	0.432544	0.665346	-0.00897054	-	0.0140512
		Experimental condition (DR vs. EO)	0.00980271	0.0052157	1.87946	0.0601812	-0.000419865	-	0.0200253
		Diagnosis * Experimental condition	-0.00623745	0.00799181	-0.78048	0.435108	-0.0219011	-	0.00942621
		Age	-0.000106893	0.000181473	-0.589031	0.55584	-0.000462574	-	0.000248787
		Sex	-0.0057347	0.00431387	-1.32936	0.183728	-0.0141897	-	0.00272033
	Theta	Diagnosis (ASD vs. TD)	0.00546171	0.00766382	0.712661	0.476056	-0.00955911	-	0.0204825
		Experimental condition (DR vs. EO)	0.013402	0.00654795	2.04674	0.0406836	0.000568205	-	0.0262357
		Diagnosis * Experimental condition	-0.0228714	0.0100332	-2.27958	0.0226328	-0.0425361	-	-0.00320674
		Age	-0.000275135	0.000244285	-1.12628	0.260045	-0.000753924	-	0.000203655
		Sex	-0.00976153	0.005807	-1.68099	0.0927641	-0.021143	-	0.00161998
	Alpha	Diagnosis (ASD vs. TD)	-0.00421717	0.0176578	-0.238827	0.81124	-0.0388259	-	0.0303916
		Experimental condition (DR vs. EO)	0.0332563	0.0146919	2.26357	0.0236004	0.00446059	-	0.0620519
		Diagnosis * Experimental condition	-0.0274637	0.0225119	-1.21996	0.222478	-0.0715862	-	0.0166588
		Age	-0.00118613	0.000573642	-2.06772	0.038666	-0.00231045	-	-6.18156e-05
		Sex	-0.0138846	0.0136363	-1.01821	0.308579	-0.0406112	-	0.012842
	Beta	Diagnosis (ASD vs. TD)	-0.00259941	0.00873024	-0.297748	0.765896	-0.0197104	-	0.0145115
		Experimental condition (DR vs. EO)	0.00237703	0.00687175	0.345913	0.729408	-0.0110914	-	0.0158454
		Diagnosis * Experimental condition	-0.00643886	0.0105293	-0.611517	0.540857	-0.0270759	-	0.0141982
		Age	-0.00064378	0.000293634	-2.19245	0.0283468	-0.00121929	-	-6.82667e-05
		Sex	0.00167164	0.0069801	0.239487	0.810728	-0.0120091	-	0.0153524
	Gamma	Diagnosis (ASD vs. TD)	0.00677665	0.0135455	0.500289	0.616871	-0.019772	-	0.0333253
		Experimental condition (DR vs. EO)	0.015417	0.00656666	2.34777	0.0188863	0.00254657	-	0.0282874
		Diagnosis * Experimental condition	-0.00581046	0.0100618	-0.577475	0.563619	-0.0255313	-	0.0139104
		Age	-0.00064012	0.000530268	-1.20716	0.22737	-0.00167943	-	0.000399187
		Sex	0.002252	0.0126052	0.178656	0.858208	-0.0224538	-	0.0269578
L	Delta	Diagnosis (ASD vs. TD)	0.00465594	0.00364951	1.27577	0.202036	-0.00249696	-	0.0118088
		Experimental condition (DR vs. EO)	0.00591917	0.00336083	1.76122	0.0782005	-0.000667931	-	0.0125063
		Diagnosis * Experimental condition	-0.00811408	0.00514967	-1.57565	0.115106	-0.0182072	-	0.00197908
		Age	0.000160246	0.000109048	1.46949	0.141699	-5.3485e-05	-	0.000373977
		Sex	-0.000795678	0.00259223	-0.306947	0.758884	-0.00587636	-	0.00428501
	Theta	Diagnosis (ASD vs. TD)	0.00232885	0.0039288	0.592762	0.553341	-0.00537147	-	0.0100292
		Experimental condition (DR vs. EO)	0.00561965	0.00334354	1.68075	0.0928115	-0.000933563	-	0.0121729
		Diagnosis * Experimental condition	-0.00731832	0.00512318	-1.42847	0.153156	-0.0173596	-	0.00272292
		Age	0.000181768	0.0001256	1.4472	0.14784	-6.44027e-05	-	0.000427939
		Sex	-0.00357194	0.00298568	-1.19636	0.231558	-0.00942376	-	0.00227989
	Alpha	Diagnosis (ASD vs. TD)	-0.009034	0.00781421	-1.1561	0.247641	-0.0243496	-	0.00628157
		Experimental condition (DR vs. EO)	-0.0082774	0.00683609	-1.21084	0.225958	-0.0216759	-	0.00512109
		Diagnosis * Experimental condition	0.00928094	0.0104747	0.886035	0.375598	-0.0112491	-	0.0298109
		Age	2.69894e-05	0.000244519	0.110378	0.91211	-0.000452258	-	0.000506237
		Sex	-0.00428556	0.00581255	-0.737295	0.460943	-0.0156779	-	0.00710682
	Beta	Diagnosis (ASD vs. TD)	-0.000575418	0.00614484	-0.0936425	0.925393	-0.0126191	-	0.0114682
		Experimental condition (DR vs. EO)	0.00202627	0.00484607	0.418126	0.675855	-0.00747185	-	0.0115244
		Diagnosis * Experimental condition	-0.0054236	0.00742544	-0.730408	0.465141	-0.0199772	-	0.00913
		Age	-0.000311331	0.000206448	-1.50803	0.131546	-0.000715962	-	9.33006e-05
		Sex	0.00252781	0.00490757	0.515085	0.606494	-0.00709084	-	0.0121465
	Gamma	Diagnosis (ASD vs. TD)	0.00704516	0.00758159	0.929246	0.352762	-0.00781448	-	0.0219048
		Experimental condition (DR vs. EO)	0.0102165	0.00584993	1.74644	0.0807348	-0.00124911	-	0.0216822
		Diagnosis * Experimental condition	-0.00288035	0.00896363	-0.321337	0.747955	-0.0204487	-	0.014688
		Age	-0.000232078	0.00025783	-0.900119	0.368057	-0.000737416	-	0.00027326
		Sex	0.00164857	0.00612899	0.268979	0.787946	-0.010364	-	0.0136612
SW	Delta	TD
		Experimental condition (DR vs. EO)	-0.00962285	0.00990496	-0.971519	0.33129	-0.0290362	-	0.00979051
		Age	-0.000244207	0.00039814	-0.61337	0.539632	-0.00102455	-	0.000536132
		Sex	-0.0121887	0.0101173	-1.20474	0.228304	-0.0320182	-	0.00764082
		ASD
		Experimental condition (DR vs. EO)	0.0152914	0.0122901	1.24421	0.213423	-0.0087967	-	0.0393796
		Age	-0.000963272	0.000668589	-1.44075	0.149654	-0.00227368	-	0.000347137
		Sex	0.00665044	0.0142151	0.467845	0.639895	-0.0212106	-	0.0345114
	Beta	TD
		Experimental condition (DR vs. EO)	-0.00388779	0.0105493	-0.368536	0.712474	-0.024564	-	0.0167884
		Age	0.000194226	0.000520182	0.373382	0.708864	-0.000825311	-	0.00121376
		Sex	-0.00494214	0.0132185	-0.373879	0.708494	-0.03085	-	0.0209657
		ASD
		Experimental condition (DR vs. EO)	0.0220294	0.0118547	1.85828	0.0631292	-0.00120543	-	0.0452641
		Age	0.000156437	0.000619596	0.252483	0.800668	-0.00105795	-	0.00137082
		Sex	0.0142544	0.0131734	1.08206	0.279227	-0.011565	-	0.0400738

## Sheet: S10
Graph measures	Frequency band		Coefficient	S.E.	z-value	p-value	95% CI
SW	Delta	Diagnosis (ASD vs. TD)	-0.0111559	0.0101005	-1.10449	0.269379	-0.0309525	-	0.00864066
		Experimental condition (DR vs. EO)	-0.00969187	0.00930152	-1.04197	0.297427	-0.0279225	-	0.00853878
		Diagnosis * Experimental condition	0.0228317	0.0142524	1.60195	0.109166	-0.00510248	-	0.0507658
		Age	-0.000209465	0.000301806	-0.69404	0.487657	-0.000800993	-	0.000382063
		Sex	-0.00190677	0.00717434	-0.265776	0.790412	-0.0159682	-	0.0121547
	Theta	Diagnosis (ASD vs. TD)	0.00762207	0.0111394	0.684247	0.493819	-0.0142107	-	0.0294548
		Experimental condition (DR vs. EO)	-0.00728238	0.00897252	-0.811632	0.417003	-0.0248682	-	0.0103034
		Diagnosis * Experimental condition	-0.012036	0.0137482	-0.875458	0.381325	-0.0389821	-	0.0149101
		Age	-0.000308332	0.000369576	-0.834285	0.40412	-0.00103269	-	0.000416024
		Sex	-0.000372134	0.00878535	-0.0423584	0.966213	-0.0175911	-	0.0168468
	Alpha	Diagnosis (ASD vs. TD)	0.00496015	0.0120958	0.410071	0.681754	-0.0187473	-	0.0286676
		Experimental condition (DR vs. EO)	0.0117537	0.0108526	1.08303	0.278795	-0.00951701	-	0.0330244
		Diagnosis * Experimental condition	0.00102849	0.016629	0.061849	0.950683	-0.0315638	-	0.0336208
		Age	-5.30431e-05	0.000370409	-0.143201	0.886131	-0.000779032	-	0.000672946
		Sex	0.01092	0.00880515	1.24018	0.214909	-0.00633782	-	0.0281777
	Beta	Diagnosis (ASD vs. TD)	-0.016532	0.0112538	-1.46901	0.141829	-0.038589	-	0.00552504
		Experimental condition (DR vs. EO)	0.000252736	0.00966745	0.026143	0.979143	-0.0186951	-	0.0192006
		Diagnosis * Experimental condition	0.018826	0.0148131	1.27091	0.203762	-0.010207	-	0.0478591
		Age	0.000276736	0.000357248	0.774632	0.438557	-0.000423457	-	0.000976928
		Sex	0.000737083	0.00849228	0.0867946	0.930835	-0.0159075	-	0.0173816
	Gamma	Diagnosis (ASD vs. TD)	-0.0147599	0.0103018	-1.43275	0.151928	-0.034951	-	0.0054312
		Experimental condition (DR vs. EO)	-0.00465366	0.0082956	-0.560979	0.574812	-0.0209127	-	0.0116054
		Diagnosis * Experimental condition	-0.000190532	0.012711	-0.0149895	0.988041	-0.0251037	-	0.0247226
		Age	0.000207665	0.000341844	0.607486	0.543529	-0.000462337	-	0.000877668
		Sex	0.012786	0.00812612	1.57345	0.115615	-0.00314088	-	0.0287129
C	Delta	Diagnosis (ASD vs. TD)	0.000290948	0.00595406	0.0488655	0.961026	-0.0113788	-	0.0119607
		Experimental condition (DR vs. EO)	0.00904866	0.00526762	1.71779	0.0858353	-0.00127569	-	0.019373
		Diagnosis * Experimental condition	-0.00590799	0.00807138	-0.731968	0.464188	-0.0217276	-	0.00991162
		Age	-3.47934e-05	0.000184577	-0.188503	0.850482	-0.000396558	-	0.000326971
		Sex	-0.00340523	0.00438766	-0.776093	0.437694	-0.0120049	-	0.00519442
	Theta	Diagnosis (ASD vs. TD)	0.00575053	0.00723465	0.794859	0.426695	-0.00842913	-	0.0199302
		Experimental condition (DR vs. EO)	0.01331	0.00613779	2.16854	0.0301179	0.00128017	-	0.0253399
		Diagnosis * Experimental condition	-0.0218884	0.00940471	-2.32739	0.0199445	-0.0403213	-	-0.00345553
		Age	-0.000272646	0.000231814	-1.17614	0.239538	-0.000726993	-	0.000181701
		Sex	-0.00734935	0.00551054	-1.33369	0.182306	-0.0181498	-	0.00345112
	Alpha	Diagnosis (ASD vs. TD)	-0.00847615	0.0169332	-0.500564	0.616678	-0.0416646	-	0.0247123
		Experimental condition (DR vs. EO)	0.0285354	0.0142353	2.00454	0.045012	0.000634586	-	0.0564361
		Diagnosis * Experimental condition	-0.0192631	0.0218123	-0.88313	0.377166	-0.0620144	-	0.0234882
		Age	-0.00110758	0.000546155	-2.02796	0.0425646	-0.00217802	-	-3.7135e-05
		Sex	-0.0105896	0.0129829	-0.815663	0.414693	-0.0360356	-	0.0148563
	Beta	Diagnosis (ASD vs. TD)	-0.00137181	0.00783022	-0.175195	0.860927	-0.0167188	-	0.0139751
		Experimental condition (DR vs. EO)	0.00247955	0.00586825	0.422536	0.672634	-0.00902202	-	0.0139811
		Diagnosis * Experimental condition	-0.00755859	0.0089917	-0.840619	0.400562	-0.025182	-	0.0100648
		Age	-0.000542692	0.000270305	-2.0077	0.0446748	-0.00107248	-	-1.29041e-05
		Sex	0.000748596	0.00642552	0.116504	0.907253	-0.0118452	-	0.0133424
	Gamma	Diagnosis (ASD vs. TD)	0.00767967	0.0130464	0.588641	0.556102	-0.0178909	-	0.0332502
		Experimental condition (DR vs. EO)	0.0148255	0.00627284	2.36344	0.018106	0.00253095	-	0.02712
		Diagnosis * Experimental condition	-0.00496098	0.00961163	-0.516143	0.605754	-0.0237994	-	0.0138775
		Age	-0.000639016	0.0005114	-1.24954	0.211467	-0.00164134	-	0.00036331
		Sex	0.000814228	0.0121567	0.0669777	0.946599	-0.0230125	-	0.0246409
L	Delta	Diagnosis (ASD vs. TD)	0.00263473	0.00284957	0.924606	0.355171	-0.00295033	-	0.0082198
		Experimental condition (DR vs. EO)	0.00565012	0.00262417	2.15311	0.0313103	0.000506839	-	0.0107934
		Diagnosis * Experimental condition	-0.00620362	0.00402091	-1.54284	0.12287	-0.0140845	-	0.00167723
		Age	0.000125096	8.51462e-05	1.4692	0.14178	-4.17871e-05	-	0.00029198
		Sex	0.000561679	0.00202404	0.277504	0.781393	-0.00340537	-	0.00452873
	Theta	Diagnosis (ASD vs. TD)	0.00269209	0.00303421	0.887245	0.374947	-0.00325486	-	0.00863904
		Experimental condition (DR vs. EO)	0.00470822	0.0025596	1.83943	0.0658516	-0.000308513	-	0.00972495
		Diagnosis * Experimental condition	-0.00684587	0.00392198	-1.74551	0.0808958	-0.0145328	-	0.000841078
		Age	0.000121698	9.76238e-05	1.2466	0.212544	-6.96413e-05	-	0.000313037
		Sex	-0.00221821	0.00232065	-0.955857	0.339144	-0.00676661	-	0.00233019
	Alpha	Diagnosis (ASD vs. TD)	-0.00695956	0.00609065	-1.14266	0.253179	-0.018897	-	0.0049779
		Experimental condition (DR vs. EO)	-0.00406523	0.00502862	-0.808419	0.418849	-0.0139211	-	0.00579068
		Diagnosis * Experimental condition	0.00281738	0.00770516	0.365648	0.714628	-0.0122845	-	0.0179192
		Age	3.74108e-05	0.0001989	0.188088	0.850807	-0.000352427	-	0.000427248
		Sex	-0.0042636	0.00472814	-0.901751	0.367189	-0.0135306	-	0.00500338
	Beta	Diagnosis (ASD vs. TD)	-0.00201745	0.00446068	-0.452273	0.651072	-0.0107602	-	0.00672533
		Experimental condition (DR vs. EO)	0.00107707	0.00343012	0.314004	0.753518	-0.00564583	-	0.00779998
		Diagnosis * Experimental condition	-0.0035201	0.00525584	-0.66975	0.503017	-0.0138213	-	0.00678115
		Age	-0.000203663	0.000151974	-1.34012	0.180206	-0.000501526	-	9.41998e-05
		Sex	0.00194106	0.00361263	0.537299	0.591061	-0.00513955	-	0.00902168
	Gamma	Diagnosis (ASD vs. TD)	0.00654445	0.00641905	1.01954	0.307949	-0.00603666	-	0.0191256
		Experimental condition (DR vs. EO)	0.00637299	0.00458313	1.39053	0.164367	-0.00260977	-	0.0153558
		Diagnosis * Experimental condition	-0.00128726	0.00702255	-0.183304	0.85456	-0.0150512	-	0.0124767
		Age	-0.00025745	0.000226567	-1.13631	0.255828	-0.000701513	-	0.000186613
		Sex	-0.000638697	0.00538581	-0.118589	0.905601	-0.0111947	-	0.0099173
SW	Delta	TD
		Experimental condition (DR vs. EO)	-0.00969187	0.00918748	-1.0549	0.291471	-0.027699	-	0.00831526
		Age	-1.26178e-05	0.0003693	-0.0341668	0.972744	-0.000736433	-	0.000711197
		Sex	-0.00670104	0.00938442	-0.71406	0.47519	-0.0250942	-	0.0116921
		ASD
		Experimental condition (DR vs. EO)	0.0131398	0.00931497	1.41061	0.15836	-0.00511724	-	0.0313968
		Age	-0.000685863	0.000578574	-1.18544	0.235845	-0.00181985	-	0.000448121
		Sex	0.00644315	0.0123012	0.523781	0.600431	-0.0176668	-	0.0305531
	Beta	TD
		Experimental condition (DR vs. EO)	0.000252736	0.0104362	0.0242173	0.980679	-0.0202018	-	0.0207073
		Age	0.000268669	0.000479966	0.559768	0.575638	-0.000672046	-	0.00120938
		Sex	-0.00393491	0.0121966	-0.322624	0.74698	-0.0278398	-	0.01997
		ASD
		Experimental condition (DR vs. EO)	0.0190788	0.00989402	1.92831	0.0538161	-0.000313149	-	0.0384707
		Age	0.000215383	0.00053156	0.405191	0.685337	-0.000826455	-	0.00125722
		Sex	0.00728018	0.0113017	0.64417	0.519465	-0.0148706	-	0.029431

[truncated: 1 more sheets: Table2]
