# Supplementary material for: Baseline-dependent network reactivity to visual input in children with autism spectrum disorder: a magnetoencephalography study
Source: Front Psychiatry. 2025 Jul 16;16:1600973. doi: 10.3389/fpsyt.2025.1600973 (PMC12308501; doi:10.3389/fpsyt.2025.1600973)
Supplement: Supplementary file 7 [file Table2.xls]

## Sheet: S11
VS. Raw total SRS scores			Coefficient	S.E.	t-value	p-value	95% CI
SW in Delta band		EO-induced changes in SW (EO - DR)	-24.4316	11.7611	-2.07732	0.0431458	-48.0789	-	-0.784327
		Diagnosis	46.1456	5.97661	7.72104	5.8273e-10	34.1288	-	58.1624
		Diagnosis * EO-induced changes in SW	-14.861	18.8753	-0.787323	0.434963	-52.8124	-	23.0904
		Age	0.411435	0.282818	1.45477	0.152242	-0.157209	-	0.980078
		Sex	13.8156	5.97087	2.31382	0.0250044	1.81031	-	25.8208
(Group specific analysis)		TD
		EO-induced changes in SW (EO - DR)	-24.0815	10.756	-2.23888	0.0336034	-46.1511	-	-2.01196
		Age	-0.137415	0.170551	-0.805715	0.427446	-0.487357	-	0.212526
		Sex	12.5199	6.20525	2.01763	0.0536698	-0.212234	-	25.252
		ASD
		EO-induced changes in SW (EO - DR)	-54.6905	13.0519	-4.19022	0.000496268	-82.0086	-	-27.3725
		Age	1.66407	0.396619	4.19565	0.000490154	0.833941	-	2.49421
		Sex	13.4778	9.1236	1.47725	0.155994	-5.61812	-	32.5737
SW in Beta band		EO-induced changes in SW (EO - DR)	-12.2148	15.1402	-0.80678	0.423773	-42.6561		18.2265
		Diagnosis	40.7394	6.61282	6.16067	1.4243e-07	27.4434		54.0353
		Diagnosis * EO-induced changes in SW	48.4595	31.8755	1.52028	0.135002	-15.6304		112.549
		Age	0.193939	0.284392	0.681944	0.498552	-0.377869		0.765748
		Sex	9.26481	6.24882	1.48265	0.144704	-3.29928		21.8289
(Group specific analysis)		TD
		EO-induced changes in SW (EO - DR)	-15.475	15.4328	-1.00273	0.324892	-47.1404		16.1905
		Age	-0.202539	0.21192	-0.955732	0.347687	-0.637364		0.232286
		Sex	9.06674	5.93994	1.5264	0.13854	-3.12101		21.2545
		ASD
		EO-induced changes in SW (EO - DR)	32.265	27.3571	1.1794	0.252797	-24.9941		89.5241
		Age	0.983313	0.516811	1.90266	0.072352	-0.0983846		2.06501
		Sex	6.03767	11.5457	0.522936	0.607064	-18.1278		30.2031

## Sheet: S12
VS. Raw total SRS scores			Coefficient	S.E.	t-value	p-value	95% CI
SW in Delta band		EO-induced changes in SW (EO - DR)	-26.8227	14.7665	-1.81646	0.0755467	-56.5127	-	2.86723
		Diagnosis	42.9725	6.31905	6.80048	1.48753e-08	30.2672	-	55.6778
		Diagnosis * EO-induced changes in SW	-8.1603	27.1315	-0.300768	0.76489	-62.7119	-	46.3913
		Age	0.383575	0.276721	1.38615	0.172108	-0.172809	-	0.93996
		Sex	13.5687	5.8861	2.30522	0.0255213	1.73395	-	25.4035
(Group specific analysis)		TD
		EO-induced changes in SW (EO - DR)	-25.929	12.8114	-2.02389	0.0529803	-52.2158	-	0.357922
		Age	-0.128894	0.171358	-0.752194	0.458443	-0.480492	-	0.222703
		Sex	12.8494	6.53576	1.96601	0.0596575	-0.560886	-	26.2597
		ASD
		EO-induced changes in SW (EO - DR)	-57.6411	19.2678	-2.99157	0.0075003	-97.9691	-	-17.3131
		Age	1.62223	0.543018	2.98743	0.00756945	0.485676	-	2.75877
		Sex	13.5525	9.34709	1.44991	0.16339	-6.0112	-	33.1162
SW in Beta band		EO-induced changes in SW (EO - DR)	-8.87394	14.3293	-0.619288	0.538655	-37.6849	-	19.937
		Diagnosis	40.3643	6.67476	6.04731	2.12296e-07	26.9438	-	53.7849
		Diagnosis * EO-induced changes in SW	62.4978	42.6702	1.46467	0.14953	-23.2963	-	148.292
		Age	0.262726	0.28431	0.924081	0.360067	-0.308919	-	0.83437
		Sex	11.3987	6.4627	1.76377	0.0841351	-1.59543	-	24.3928
(Group specific analysis)		TD
		EO-induced changes in SW (EO - DR)	-14.6789	13.9859	-1.04955	0.303228	-43.3755	-	14.0177
		Age	-0.19677	0.200666	-0.980584	0.335503	-0.608503	-	0.214963
		Sex	10.4416	6.10076	1.71153	0.0984498	-2.07611	-	22.9593
		ASD
		EO-induced changes in SW (EO - DR)	58.434	36.7952	1.58809	0.128769	-18.5792	-	135.447
		Age	1.14298	0.528056	2.16451	0.043367	0.0377484	-	2.24822
		Sex	9.66175	11.8424	0.815859	0.424692	-15.1247	-	34.4483

## Sheet: S13
VS. Raw total SRS scores			Coefficient	S.E.	t-value	p-value	95% CI
SW in Delta band		EO-induced changes in SW (EO - DR)	-33.5995	15.6348	-2.14902	0.0367041	-65.0353	-	-2.1637
		Diagnosis	42.9945	6.1034	7.04434	6.28801e-09	30.7227	-	55.2662
		Diagnosis * EO-induced changes in SW	4.71403	34.0505	0.138442	0.89047	-63.7491	-	73.1772
		Age	0.350366	0.264139	1.32645	0.190969	-0.180721	-	0.881452
		Sex	11.2083	5.83223	1.92179	0.0605803	-0.518189	-	22.9348
(Group specific analysis)		TD
		EO-induced changes in SW (EO - DR)	-30.1539	12.6004	-2.3931	0.0239257	-56.0077	-	-4.30007
		Age	-0.104982	0.171902	-0.610711	0.546498	-0.457695	-	0.247731
		Sex	10.7706	5.88959	1.82876	0.0785036	-1.31382	-	22.8551
		ASD
		EO-induced changes in SW (EO - DR)	-59.7472	29.0573	-2.05618	0.0537658	-120.565	-	1.07048
		Age	1.44616	0.547272	2.64249	0.0160574	0.300707	-	2.59161
		Sex	11.0197	10.705	1.02939	0.316222	-11.3862	-	33.4255
SW in Beta band		EO-induced changes in SW (EO - DR)	-8.5308	17.4835	-0.487935	0.627817	-43.6837	-	26.6221
		Diagnosis	39.3047	6.58526	5.96859	2.79998e-07	26.0642	-	52.5453
		Diagnosis * EO-induced changes in SW	60.5383	40.2093	1.50558	0.138728	-20.308	-	141.385
		Age	0.249659	0.27241	0.916481	0.363996	-0.298058	-	0.797376
		Sex	10.1678	6.30694	1.61216	0.113484	-2.51315	-	22.8487
(Group specific analysis)		TD
		EO-induced changes in SW (EO - DR)	-8.97732	17.6345	-0.509077	0.614834	-45.1603	-	27.2057
		Age	-0.156694	0.195314	-0.802265	0.429405	-0.557445	-	0.244058
		Sex	9.85901	5.9465	1.65795	0.108902	-2.34219	-	22.0602
		ASD
		EO-induced changes in SW (EO - DR)	50.8873	33.2884	1.52868	0.142821	-18.786	-	120.561
		Age	1.0636	0.483482	2.19988	0.040391	0.0516623	-	2.07554
		Sex	7.29653	11.4827	0.635434	0.532724	-16.7371	-	31.3302

## Sheet: S14
VS. Raw total SRS scores			Coefficient	S.E.	t-value	p-value	95% CI
SW in Delta band		EO-induced changes in SW (EO - DR)	-43.0832	23.1295	-1.8627	0.0686307	-89.5882	-	3.42169
		Diagnosis	43.2879	6.03656	7.17095	4.02347e-09	31.1506	-	55.4252
		Diagnosis * EO-induced changes in SW	16.6056	45.7045	0.363325	0.717958	-75.2895	-	108.501
		Age	0.32022	0.262159	1.22147	0.227873	-0.206887	-	0.847327
		Sex	10.2456	6.01571	1.70315	0.095008	-1.84975	-	22.341
(Group specific analysis)		TD
		EO-induced changes in SW (EO - DR)	-37.5627	19.0671	-1.97003	0.059171	-76.6852	-	1.55966
		Age	-0.0979317	0.171703	-0.570354	0.573154	-0.450238	-	0.254374
		Sex	10.0689	5.68236	1.77196	0.0876875	-1.59031	-	21.7282
		ASD
		EO-induced changes in SW (EO - DR)	-38.4841	37.528	-1.02548	0.318018	-117.031	-	40.0629
		Age	1.17752	0.529185	2.22516	0.0383793	0.0699268	-	2.28512
		Sex	8.07867	11.6128	0.69567	0.495057	-16.2272	-	32.3845
SW in Beta band		EO-induced changes in SW (EO - DR)	6.01785	20.1282	0.298976	0.766249	-34.4526	-	46.4883
		Diagnosis	37.2292	6.63912	5.60756	9.91156e-07	23.8804	-	50.5781
		Diagnosis * EO-induced changes in SW	74.7893	55.5437	1.34649	0.184467	-36.8888	-	186.468
		Age	0.229867	0.264584	0.868788	0.389287	-0.302114	-	0.761849
		Sex	10.0922	6.25826	1.61263	0.113381	-2.49082	-	22.6753
(Group specific analysis)		TD
		EO-induced changes in SW (EO - DR)	3.21646	20.228	0.15901	0.874844	-38.288	-	44.7209
		Age	-0.147002	0.191658	-0.767001	0.449736	-0.540252	-	0.246248
		Sex	10.5404	6.02075	1.75068	0.0913577	-1.81316	-	22.894
		ASD
		EO-induced changes in SW (EO - DR)	75.5555	50.3353	1.50104	0.14978	-29.7975	-	180.908
		Age	0.995637	0.456084	2.18301	0.041786	0.0410423	-	1.95023
		Sex	6.1274	11.1367	0.550201	0.588592	-17.1819	-	29.4367

## Sheet: S15
VS. Raw total SRS scores			Coefficient	S.E.	t-value	p-value	95% CI
SW in Delta band		EO-induced changes in SW (EO - DR)	-56.4543	25.8336	-2.18531	0.0337786	-108.396	-	-4.51242
		Diagnosis	44.3424	6.04294	7.3379	2.23503e-09	32.1923	-	56.4926
		Diagnosis * EO-induced changes in SW	9.26054	54.0965	0.171185	0.864798	-99.5078	-	118.029
		Age	0.342942	0.261721	1.31033	0.196319	-0.183283	-	0.869166
		Sex	10.2602	5.96659	1.71962	0.0919452	-1.73639	-	22.2569
(Group specific analysis)		TD
		EO-induced changes in SW (EO - DR)	-46.6418	19.5785	-2.3823	0.0245097	-86.8134	-	-6.47009
		Age	-0.0734775	0.170358	-0.431313	0.669665	-0.423023	-	0.276068
		Sex	9.39646	5.5433	1.6951	0.101561	-1.97746	-	20.7704
		ASD
		EO-induced changes in SW (EO - DR)	-54.8954	48.0837	-1.14166	0.267779	-155.536	-	45.7449
		Age	1.14153	0.529349	2.15648	0.0440696	0.0335921	-	2.24947
		Sex	9.05864	11.8614	0.763708	0.454421	-15.7675	-	33.8848
SW in Beta band		EO-induced changes in SW (EO - DR)	4.94588	23.4226	0.211159	0.833657	-42.1483	-	52.0401
		Diagnosis	33.451	6.34011	5.2761	3.12894e-06	20.7034	-	46.1987
		Diagnosis * EO-induced changes in SW	142.226	58.9017	2.41464	0.0196109	23.7966	-	260.656
		Age	0.184866	0.235858	0.783803	0.437007	-0.289358	-	0.659089
		Sex	8.92416	6.00694	1.48564	0.143913	-3.1536	-	21.0019
(Group specific analysis)		TD
		EO-induced changes in SW (EO - DR)	3.05453	26.2736	0.116259	0.908308	-50.8544	-	56.9635
		Age	-0.149174	0.192341	-0.775572	0.444742	-0.543824	-	0.245476
		Sex	10.4337	6.07718	1.71686	0.0974575	-2.03568	-	22.903
		ASD
		EO-induced changes in SW (EO - DR)	138.672	49.1135	2.8235	0.0108529	35.8763	-	241.468
		Age	0.891185	0.390284	2.28343	0.0340895	0.0743109	-	1.70806
		Sex	4.09381	10.6289	0.385158	0.704398	-18.1528	-	26.3404

## Sheet: S16
VS. Raw total SRS scores			Coefficient	S.E.	t-value	p-value	95% CI
SW in Delta band		EO-induced changes in SW (EO - DR)	-77.7733	33.7839	-2.30208	0.0257119	-145.7	-	-9.84623
		Diagnosis	44.3376	5.74574	7.7166	5.91852e-10	32.785	-	55.8902
		Diagnosis * EO-induced changes in SW	35.4558	65.3593	0.542475	0.590001	-95.9578	-	166.869
		Age	0.331525	0.263822	1.25662	0.214971	-0.198925	-	0.861975
		Sex	9.45672	6.00045	1.576	0.121594	-2.60799	-	21.5214
(Group specific analysis)		TD
		EO-induced changes in SW (EO - DR)	-67.7708	28.5974	-2.36983	0.0252007	-126.448	-	-9.09385
		Age	-0.0697685	0.176879	-0.394442	0.696353	-0.432695	-	0.293158
		Sex	9.58941	5.34884	1.7928	0.0842164	-1.38551	-	20.5643
		ASD
		EO-induced changes in SW (EO - DR)	-52.4795	52.9234	-0.991611	0.333849	-163.249	-	58.2906
		Age	1.12776	0.528708	2.13305	0.0461802	0.0211644	-	2.23436
		Sex	6.50944	11.6237	0.560014	0.582013	-17.8192	-	30.8381
SW in Beta band		EO-induced changes in SW (EO - DR)	9.94968	31.6195	0.314669	0.754377	-53.6256	-	73.525
		Diagnosis	33.2363	6.14073	5.41244	1.95301e-06	20.8896	-	45.5831
		Diagnosis * EO-induced changes in SW	187.023	97.8581	1.91116	0.0619654	-9.7344	-	383.779
		Age	0.114961	0.237975	0.48308	0.631235	-0.36352	-	0.593442
		Sex	9.15513	6.22903	1.46975	0.148154	-3.36918	-	21.6794
(Group specific analysis)		TD
		EO-induced changes in SW (EO - DR)	7.78604	32.9758	0.236114	0.815126	-59.8748	-	75.4468
		Age	-0.144286	0.191194	-0.754653	0.456989	-0.536584	-	0.248013
		Sex	10.6183	6.21966	1.70722	0.0992578	-2.14336	-	23.38
		ASD
		EO-induced changes in SW (EO - DR)	170.585	94.1285	1.81225	0.085782	-26.4287	-	367.598
		Age	0.713458	0.480004	1.48636	0.15359	-0.291201	-	1.71812
		Sex	4.98206	11.1846	0.445437	0.661037	-18.4277	-	28.3918

## Sheet: S17
VS. Raw total SRS scores			Coefficient	S.E.	t-value	p-value	95% CI
SW in Delta band		EO-induced changes in SW (EO - DR)	-102.547	34.0717	-3.00973	0.0041585	-171.053	-	-34.0408
		Diagnosis	44.5376	5.8463	7.61807	8.35654e-10	32.7828	-	56.2923
		Diagnosis * EO-induced changes in SW	3.38916	79.9556	0.042388	0.966365	-157.372	-	164.151
		Age	0.351967	0.268025	1.31319	0.195363	-0.186933	-	0.890868
		Sex	10.467	5.77675	1.81193	0.076256	-1.14789	-	22.082
(Group specific analysis)		TD
		EO-induced changes in SW (EO - DR)	-92.8176	30.7121	-3.02219	0.00544114	-155.834	-	-29.8017
		Age	-0.0511492	0.18381	-0.278273	0.782923	-0.428295	-	0.325997
		Sex	10.2703	5.24221	1.95915	0.0604957	-0.485833	-	21.0264
		ASD
		EO-induced changes in SW (EO - DR)	-110.021	67.1002	-1.63965	0.117531	-250.463	-	30.4217
		Age	1.14758	0.530903	2.16157	0.043623	0.0363919	-	2.25878
		Sex	7.85091	11.164	0.703238	0.490436	-15.5155	-	31.2173
SW in Beta band		EO-induced changes in SW (EO - DR)	-10.5691	40.9272	-0.258241	0.797325	-92.8587	-	71.7205
		Diagnosis	36.6451	6.35473	5.76659	5.68669e-07	23.8681	-	49.4222
		Diagnosis * EO-induced changes in SW	192.127	101.652	1.89005	0.0647982	-12.258	-	396.513
		Age	0.213386	0.252412	0.845384	0.402091	-0.294124	-	0.720895
		Sex	9.56395	6.07157	1.5752	0.121779	-2.64377	-	21.7717
(Group specific analysis)		TD
		EO-induced changes in SW (EO - DR)	-13.5662	40.6068	-0.334086	0.740896	-96.8844	-	69.7521
		Age	-0.160741	0.19952	-0.805637	0.427491	-0.570123	-	0.248641
		Sex	9.68791	5.63858	1.71815	0.097219	-1.8815	-	21.2573
		ASD
		EO-induced changes in SW (EO - DR)	170.619	86.6256	1.96961	0.0636382	-10.6905	-	351.928
		Age	0.974142	0.424686	2.29379	0.0333743	0.0852635	-	1.86302
		Sex	6.18955	10.9058	0.567546	0.576989	-16.6366	-	29.0157

## Sheet: S18
VS. Raw total SRS scores			Coefficient	S.E.	t-value	p-value	95% CI
SW in Delta band		EO-induced changes in SW (EO - DR)	-120.79	41.4041	-2.91734	0.0053562	-204.038	-	-37.5414
		Diagnosis	43.6759	5.70723	7.65273	7.40118e-10	32.2007	-	55.1511
		Diagnosis * EO-induced changes in SW	65.9376	90.2448	0.730652	0.468543	-115.512	-	247.387
		Age	0.359385	0.275209	1.30586	0.197823	-0.193959	-	0.91273
		Sex	10.3421	5.76787	1.79305	0.0792666	-1.25498	-	21.9392
(Group specific analysis)		TD
		EO-induced changes in SW (EO - DR)	-110.254	37.598	-2.93245	0.00677603	-187.399	-	-33.1094
		Age	-0.0480282	0.188648	-0.254592	0.800968	-0.435102	-	0.339046
		Sex	10.5017	5.01228	2.0952	0.0456672	0.217378	-	20.7861
		ASD
		EO-induced changes in SW (EO - DR)	-84.376	72.188	-1.16884	0.256926	-235.467	-	66.7152
		Age	1.21475	0.547313	2.21947	0.038824	0.0692069	-	2.36029
		Sex	7.68872	11.4351	0.672378	0.509438	-16.2452	-	31.6227
SW in Beta band		EO-induced changes in SW (EO - DR)	-28.4582	49.3337	-0.576851	0.566736	-127.65	-	70.7338
		Diagnosis	39.3878	6.33792	6.21462	1.17762e-07	26.6445	-	52.131
		Diagnosis * EO-induced changes in SW	141.639	114.12	1.24114	0.220587	-87.8153	-	371.093
		Age	0.252754	0.256945	0.98369	0.3302	-0.263868	-	0.769377
		Sex	9.37121	6.16141	1.52095	0.134833	-3.01714	-	21.7596
(Group specific analysis)		TD
		EO-induced changes in SW (EO - DR)	-14.1523	48.6725	-0.290766	0.773452	-114.02	-	85.7154
		Age	-0.144538	0.185858	-0.777683	0.443517	-0.525887	-	0.23681
		Sex	9.77636	5.46052	1.79037	0.0846149	-1.4277	-	20.9804
		ASD
		EO-induced changes in SW (EO - DR)	106.744	89.6179	1.1911	0.248283	-80.8286	-	294.316
		Age	1.03696	0.457881	2.26468	0.0354188	0.0785992	-	1.99531
		Sex	6.36297	11.4268	0.556848	0.584132	-17.5535	-	30.2795

## Sheet: S19
VS. Raw total SRS scores			Coefficient	S.E.	t-value	p-value	95% CI
SW in Delta band		EO-induced changes in SW (EO - DR)	-161.179	54.3001	-2.96829	0.00466085	-270.356	-	-52.0009
		Diagnosis	43.9551	5.62003	7.82115	4.10711e-10	32.6553	-	55.255
		Diagnosis * EO-induced changes in SW	80.7766	113.594	0.711101	0.480463	-147.619	-	309.172
		Age	0.385517	0.264542	1.4573	0.151545	-0.146381	-	0.917415
		Sex	9.69127	5.50764	1.7596	0.0848472	-1.38259	-	20.7651
(Group specific analysis)		TD
		EO-induced changes in SW (EO - DR)	-146.631	47.2481	-3.10344	0.00445206	-243.577	-	-49.6864
		Age	-0.049218	0.181743	-0.270811	0.788596	-0.422124	-	0.323688
		Sex	8.30478	4.64935	1.78622	0.0852989	-1.23489	-	17.8445
		ASD
		EO-induced changes in SW (EO - DR)	-137.987	96.0044	-1.43729	0.1669	-338.926	-	62.9529
		Age	1.3199	0.592686	2.22699	0.038238	0.0793974	-	2.56041
		Sex	10.7362	11.4838	0.9349	0.361571	-13.2997	-	34.7722
SW in Beta band		EO-induced changes in SW (EO - DR)	-32.3963	56.0344	-0.578151	0.565865	-145.061	-	80.2683
		Diagnosis	37.9124	6.2469	6.069	1.96697e-07	25.3522	-	50.4727
		Diagnosis * EO-induced changes in SW	197.961	133.692	1.48073	0.145214	-70.8444	-	466.766
		Age	0.245121	0.259335	0.945194	0.349294	-0.276306	-	0.766549
		Sex	9.06852	6.10798	1.4847	0.144161	-3.21239	-	21.3494
(Group specific analysis)		TD
		EO-induced changes in SW (EO - DR)	-21.2427	53.5951	-0.396356	0.694958	-131.211	-	88.7253
		Age	-0.146549	0.190727	-0.768368	0.448937	-0.537888	-	0.244791
		Sex	9.5088	5.41757	1.75518	0.0905714	-1.60715	-	20.6247
		ASD
		EO-induced changes in SW (EO - DR)	158.892	107.845	1.47333	0.157037	-66.8311	-	384.615
		Age	1.03018	0.453038	2.27393	0.0347569	0.0819586	-	1.9784
		Sex	5.90355	11.2535	0.524599	0.605929	-17.6502	-	29.4573

## Sheet: S20
VS. Raw total SRS scores			Coefficient	S.E.	t-value	p-value	95% CI
SW in Delta band		EO-induced changes in SW (EO - DR)	-157.513	63.5905	-2.47699	0.0168241	-285.37	-	-29.6557
		Diagnosis	43.723	5.53376	7.90113	3.10709e-10	32.5966	-	54.8494
		Diagnosis * EO-induced changes in SW	85.0845	163.193	0.521374	0.604504	-243.037	-	413.206
		Age	0.335671	0.2662	1.26097	0.213413	-0.19956	-	0.870902
		Sex	9.83439	5.6399	1.74372	0.0876104	-1.50539	-	21.1742
(Group specific analysis)		TD
		EO-induced changes in SW (EO - DR)	-149.58	58.1354	-2.57295	0.0158979	-268.864	-	-30.2957
		Age	-0.1017	0.182445	-0.557427	0.581828	-0.476046	-	0.272647
		Sex	8.63876	4.63435	1.86407	0.0732194	-0.87013	-	18.1477
		ASD
		EO-induced changes in SW (EO - DR)	-182.116	137.452	-1.32494	0.200907	-469.807	-	105.575
		Age	1.37595	0.574532	2.39491	0.02709	0.173445	-	2.57846
		Sex	12.2681	12.4091	0.98864	0.335263	-13.7044	-	38.2407
SW in Beta band		EO-induced changes in SW (EO - DR)	-50.3604	59.889	-0.840895	0.404576	-170.775	-	70.0546
		Diagnosis	37.6314	6.16312	6.1059	1.72734e-07	25.2396	-	50.0232
		Diagnosis * EO-induced changes in SW	247.489	142.487	1.73693	0.0888145	-39.0001	-	533.979
		Age	0.269863	0.265573	1.01615	0.314651	-0.264108	-	0.803834
		Sex	8.89628	6.10284	1.45773	0.151428	-3.37431	-	21.1669
(Group specific analysis)		TD
		EO-induced changes in SW (EO - DR)	-40.9344	61.5233	-0.665347	0.511472	-167.17	-	85.301
		Age	-0.142947	0.194936	-0.733301	0.469694	-0.542923	-	0.257029
		Sex	8.80244	5.44576	1.61638	0.117637	-2.37133	-	19.9762
		ASD
		EO-induced changes in SW (EO - DR)	200.71	113.411	1.76977	0.0928131	-36.6608	-	438.081
		Age	1.09055	0.446257	2.44377	0.0244656	0.156525	-	2.02458
		Sex	6.25011	11.1814	0.558973	0.582709	-17.1529	-	29.6531

[truncated: 1 more sheets: table3]
