# Supplementary material for: Baseline-dependent network reactivity to visual input in children with autism spectrum disorder: a magnetoencephalography study
Source: Front Psychiatry. 2025 Jul 16;16:1600973. doi: 10.3389/fpsyt.2025.1600973 (PMC12308501; doi:10.3389/fpsyt.2025.1600973)
Supplement: Supplementary file 8 [file Table3.xlsx]

## Sheet: S21
Graph measures	Frequency band		Coefficient	S.E.	t-value	p-value	95% CI
SW	Delta	Baseline measure (DR)	-1.14212	0.199839	-5.71519	6.80683e-07	-1.54392	-	-0.740315
		Diagnosis	-0.0925528	0.289378	-0.319833	0.750483	-0.674387	-	0.489281
		Diagnosis * Baseline measure (DR)	0.102638	0.300118	0.341992	0.733849	-0.50079	-	0.706066
		Age	0.00165194	0.00244325	0.676124	0.502207	-0.00326054	-	0.00656442
		Sex	0.0776329	0.0577598	1.34407	0.185246	-0.0385009	-	0.193767
	Theta	Baseline measure (DR)	-0.931999	0.175197	-5.31971	2.69172e-06	-1.28426	-	-0.579741
		Diagnosis	-0.314892	0.255196	-1.23392	0.223239	-0.827998	-	0.198213
		Diagnosis * Baseline measure (DR)	0.199727	0.259064	0.770955	0.444512	-0.321157	-	0.72061
		Age	0.0018569	0.00188055	0.987424	0.328386	-0.0019242	-	0.00563801
		Sex	0.0467203	0.0451722	1.03427	0.306192	-0.0441045	-	0.137545
	Alpha	Baseline measure (DR)	-0.852523	0.176085	-4.84155	1.3799e-05	-1.20657	-	-0.498481
		Diagnosis	-0.157849	0.275078	-0.573833	0.56876	-0.710929	-	0.395232
		Diagnosis * Baseline measure (DR)	0.165737	0.283056	0.585528	0.560936	-0.403384	-	0.734858
		Age	-0.000187664	0.00197422	-0.0950577	0.924665	-0.00415709	-	0.00378176
		Sex	0.119873	0.043998	2.72451	0.00895688	0.0314091	-	0.208337
	Beta	Baseline measure (DR)	-0.646253	0.181901	-3.55278	0.000866877	-1.01199	-	-0.280517
		Diagnosis	0.0766482	0.236506	0.324086	0.747281	-0.398879	-	0.552175
		Diagnosis * Baseline measure (DR)	-0.0953095	0.239684	-0.397646	0.692654	-0.577227	-	0.386608
		Age	0.000454697	0.00223203	0.203714	0.839438	-0.00403311	-	0.0049425
		Sex	0.00956902	0.0536411	0.17839	0.859168	-0.0982836	-	0.117422
	Gamma	Baseline measure (DR)	-0.71601	0.17063	-4.19626	0.000116475	-1.05909	-	-0.372934
		Diagnosis	0.0329115	0.271372	0.121278	0.903977	-0.512719	-	0.578542
		Diagnosis * Baseline measure (DR)	-0.0887177	0.288523	-0.307489	0.759802	-0.668833	-	0.491397
		Age	-0.00100403	0.0021606	-0.464699	0.644248	-0.00534821	-	0.00334015
		Sex	0.00011106	0.0521817	0.00212833	0.998311	-0.104807	-	0.105029
C	Delta	Baseline measure (DR)	-0.757189	0.300929	-2.51617	0.0152615	-1.36225	-	-0.15213
		Diagnosis	0.00299953	0.0659714	0.0454671	0.963924	-0.129645	-	0.135644
		Diagnosis * Baseline measure (DR)	-0.0713333	0.478136	-0.14919	0.882028	-1.03269	-	0.890023
		Age	0.000173334	0.000503831	0.344031	0.732325	-0.000839686	-	0.00118635
		Sex	0.00678248	0.0120809	0.561421	0.577122	-0.0175078	-	0.0310728
	Theta	Baseline measure (DR)	-0.748576	0.226508	-3.30486	0.00180253	-1.204	-	-0.293151
		Diagnosis	-0.0625643	0.0541291	-1.15583	0.25347	-0.171398	-	0.0462696
		Diagnosis * Baseline measure (DR)	0.183914	0.354396	0.518949	0.606181	-0.528648	-	0.896475
		Age	-0.000799074	0.000426626	-1.87301	0.0671638	-0.00165686	-	5.87145e-05
		Sex	-0.0123469	0.0102267	-1.20732	0.233223	-0.0329091	-	0.00821522
	Alpha	Baseline measure (DR)	-0.815061	0.229894	-3.54539	0.000886336	-1.27729	-	-0.35283
		Diagnosis	0.0141857	0.0801564	0.176975	0.860273	-0.14698	-	0.175351
		Diagnosis * Baseline measure (DR)	-0.227801	0.352447	-0.646341	0.521137	-0.936443	-	0.480841
		Age	-0.00172002	0.000930896	-1.8477	0.0708127	-0.00359171	-	0.000151673
		Sex	0.022827	0.0220033	1.03744	0.304731	-0.0214136	-	0.0670675
	Beta	Baseline measure (DR)	-0.222569	0.283809	-0.784221	0.436763	-0.793204	-	0.348067
		Diagnosis	0.0504551	0.0619473	0.814484	0.41939	-0.0740983	-	0.175009
		Diagnosis * Baseline measure (DR)	-0.371566	0.372519	-0.997441	0.323552	-1.12057	-	0.377434
		Age	-0.00081966	0.000545557	-1.50243	0.139538	-0.00191658	-	0.000277257
		Sex	0.0105781	0.0129662	0.815826	0.41863	-0.0154921	-	0.0366484
	Gamma	Baseline measure (DR)	-0.446279	0.0862664	-5.17327	4.4572e-06	-0.619729	-	-0.272829
		Diagnosis	0.0198983	0.0320935	0.620009	0.538184	-0.04463	-	0.0844265
		Diagnosis * Baseline measure (DR)	-0.116346	0.195242	-0.595909	0.554036	-0.508906	-	0.276214
		Age	-0.000441247	0.000374904	-1.17696	0.245016	-0.00119504	-	0.000312549
		Sex	0.0048047	0.00905738	0.530474	0.598229	-0.0134064	-	0.0230158
L	Delta	Baseline measure (DR)	-1.30298	0.265645	-4.90497	1.1134e-05	-1.83709	-	-0.768865
		Diagnosis	-1.35743	0.915022	-1.48349	0.144481	-3.1972	-	0.482349
		Diagnosis * Baseline measure (DR)	0.557779	0.374288	1.49024	0.142703	-0.194777	-	1.31033
		Age	-0.000373186	0.000766303	-0.486996	0.628478	-0.00191394	-	0.00116757
		Sex	-0.00403022	0.0182474	-0.220866	0.826134	-0.0407191	-	0.0326586
	Theta	Baseline measure (DR)	-1.4083	0.183196	-7.6874	6.5552e-10	-1.77664	-	-1.03996
		Diagnosis	-0.694051	1.05364	-0.65872	0.513223	-2.81253	-	1.42443
		Diagnosis * Baseline measure (DR)	0.282377	0.429578	0.657336	0.514105	-0.581347	-	1.1461
		Age	0.00088506	0.000919212	0.962846	0.34045	-0.00096314	-	0.00273326
		Sex	0.0236108	0.0224085	1.05365	0.297318	-0.0214446	-	0.0686661
	Alpha	Baseline measure (DR)	-0.847669	0.217824	-3.89153	0.000306675	-1.28563	-	-0.409705
		Diagnosis	0.971368	0.926651	1.04826	0.29977	-0.891788	-	2.83452
		Diagnosis * Baseline measure (DR)	-0.390826	0.387856	-1.00766	0.318671	-1.17066	-	0.38901
		Age	0.00188825	0.00197775	0.954749	0.344488	-0.00208827	-	0.00586478
		Sex	-0.0175815	0.0474067	-0.370865	0.71237	-0.112899	-	0.0777361
	Beta	Baseline measure (DR)	-1.29856	0.30036	-4.32333	7.71556e-05	-1.90247	-	-0.694641
		Diagnosis	-0.413539	0.942015	-0.438994	0.662636	-2.30759	-	1.48051
		Diagnosis * Baseline measure (DR)	0.204429	0.38317	0.533521	0.596135	-0.565986	-	0.974844
		Age	-0.000921157	0.00139828	-0.658777	0.513187	-0.00373259	-	0.00189028
		Sex	-0.0339909	0.0342466	-0.992535	0.325914	-0.102848	-	0.0348664
	Gamma	Baseline measure (DR)	-0.236418	0.272869	-0.866415	0.390573	-0.785057	-	0.312222
		Diagnosis	1.03518	0.833036	1.24266	0.220029	-0.63975	-	2.71011
		Diagnosis * Baseline measure (DR)	-0.423225	0.34123	-1.24029	0.220896	-1.10931	-	0.262864
		Age	0.000175476	0.00157484	0.111425	0.911744	-0.00299096	-	0.00334191
		Sex	-0.015531	0.0385371	-0.403013	0.688728	-0.093015	-	0.0619531

## Sheet: S22
Graph measures	Frequency band		Coefficient	S.E.	t-value	p-value	95% CI
SW	Delta	Baseline measure (DR)	-1.03131	0.287225	-3.59059	0.000773595	-1.60881	-	-0.453803
		Diagnosis	-0.147981	0.361235	-0.409653	0.683883	-0.874294	-	0.578331
		Diagnosis * Baseline measure (DR)	0.133259	0.370378	0.359793	0.72058	-0.611435	-	0.877954
		Age	0.00286764	0.00202633	1.41519	0.16347	-0.00120658	-	0.00694185
		Sex	0.102679	0.0480488	2.13698	0.0377237	0.00607052	-	0.199288
	Theta	Baseline measure (DR)	-0.982415	0.155213	-6.32948	7.85315e-08	-1.29449	-	-0.670339
		Diagnosis	-0.199648	0.232702	-0.857956	0.395181	-0.667526	-	0.26823
		Diagnosis * Baseline measure (DR)	0.117446	0.2349	0.499984	0.619371	-0.354852	-	0.589744
		Age	0.00155444	0.00139365	1.11537	0.270243	-0.00124768	-	0.00435657
		Sex	0.0377575	0.0333418	1.13244	0.263076	-0.0292807	-	0.104796
	Alpha	Baseline measure (DR)	-0.963788	0.170315	-5.65885	8.28759e-07	-1.30623	-	-0.621346
		Diagnosis	-0.118984	0.281209	-0.423115	0.674101	-0.684393	-	0.446426
		Diagnosis * Baseline measure (DR)	0.11708	0.292406	0.400402	0.690637	-0.470842	-	0.705001
		Age	0.000375377	0.00162608	0.230847	0.818414	-0.00289408	-	0.00364483
		Sex	0.0879284	0.037129	2.36819	0.0219507	0.0132755	-	0.162581
	Beta	Baseline measure (DR)	-0.46964	0.214519	-2.18927	0.0334723	-0.90096	-	-0.0383198
		Diagnosis	0.195072	0.279146	0.698815	0.48804	-0.366189	-	0.756332
		Diagnosis * Baseline measure (DR)	-0.198501	0.285548	-0.695157	0.490309	-0.772634	-	0.375632
		Age	-0.00068145	0.00192489	-0.354021	0.724873	-0.00455169	-	0.00318879
		Sex	0.00946313	0.0448955	0.210781	0.83395	-0.0808053	-	0.0997316
	Gamma	Baseline measure (DR)	-0.720004	0.164859	-4.36738	6.68194e-05	-1.05148	-	-0.388532
		Diagnosis	0.0995435	0.241133	0.412816	0.681579	-0.385286	-	0.584373
		Diagnosis * Baseline measure (DR)	-0.118103	0.252876	-0.467038	0.642586	-0.626544	-	0.390339
		Age	-0.000683273	0.00164312	-0.415839	0.679381	-0.00398698	-	0.00262044
		Sex	0.00779302	0.0387943	0.200881	0.841641	-0.0702081	-	0.0857942
C	Delta	Baseline measure (DR)	-0.127346	0.381185	-0.334079	0.739775	-0.89377	-	0.639078
		Diagnosis	0.0643545	0.0862445	0.746187	0.459194	-0.109052	-	0.237761
		Diagnosis * Baseline measure (DR)	-0.455842	0.519131	-0.878086	0.384271	-1.49963	-	0.587941
		Age	0.000427487	0.000479202	0.892082	0.376799	-0.000536012	-	0.00139099
		Sex	0.0100259	0.0114672	0.874312	0.386302	-0.0130304	-	0.0330822
	Theta	Baseline measure (DR)	-0.66339	0.278262	-2.38404	0.0211251	-1.22287	-	-0.103906
		Diagnosis	-0.0254533	0.071183	-0.357575	0.722229	-0.168576	-	0.11767
		Diagnosis * Baseline measure (DR)	-0.0371272	0.400108	-0.0927927	0.926454	-0.841599	-	0.767345
		Age	-0.000844801	0.000452103	-1.8686	0.0677872	-0.00175381	-	6.42124e-05
		Sex	-0.0185053	0.0109046	-1.69702	0.0961695	-0.0404304	-	0.00341986
	Alpha	Baseline measure (DR)	-0.713256	0.22746	-3.13575	0.00292465	-1.17059	-	-0.255918
		Diagnosis	0.0453597	0.0830504	0.546171	0.587478	-0.121624	-	0.212344
		Diagnosis * Baseline measure (DR)	-0.317276	0.328191	-0.966744	0.338518	-0.977148	-	0.342595
		Age	-0.00181288	0.000901765	-2.01037	0.0500293	-0.003626	-	2.4094e-07
		Sex	0.0156778	0.0216551	0.723979	0.472592	-0.0278626	-	0.0592182
	Beta	Baseline measure (DR)	0.078813	0.238983	0.329786	0.742997	-0.401694	-	0.55932
		Diagnosis	0.0916933	0.0680039	1.34835	0.183873	-0.0450376	-	0.228424
		Diagnosis * Baseline measure (DR)	-0.546373	0.356327	-1.53335	0.131756	-1.26282	-	0.170071
		Age	-0.000883398	0.000511858	-1.72586	0.0908048	-0.00191256	-	0.000145763
		Sex	0.0175872	0.012167	1.44548	0.15482	-0.0068762	-	0.0420507
	Gamma	Baseline measure (DR)	-0.412811	0.0980377	-4.21074	0.000111161	-0.609929	-	-0.215693
		Diagnosis	0.0307046	0.036127	0.849907	0.399596	-0.0419336	-	0.103343
		Diagnosis * Baseline measure (DR)	-0.155239	0.18724	-0.829091	0.411157	-0.531711	-	0.221232
		Age	-0.000362936	0.000386805	-0.938291	0.352792	-0.00114066	-	0.000414788
		Sex	0.00873737	0.00940145	0.929364	0.357351	-0.0101655	-	0.0276402
L	Delta	Baseline measure (DR)	-1.19819	0.300015	-3.99377	0.000222353	-1.80141	-	-0.594969
		Diagnosis	-0.856507	0.893261	-0.958854	0.342437	-2.65253	-	0.939514
		Diagnosis * Baseline measure (DR)	0.376332	0.391277	0.961806	0.340967	-0.410382	-	1.16305
		Age	-0.000111445	0.000677263	-0.164551	0.869988	-0.00147317	-	0.00125028
		Sex	-0.0216651	0.0160611	-1.34892	0.183693	-0.0539581	-	0.0106279
	Theta	Baseline measure (DR)	-1.00006	0.198188	-5.04604	6.89043e-06	-1.39855	-	-0.60158
		Diagnosis	0.147643	0.843134	0.175112	0.861728	-1.54759	-	1.84288
		Diagnosis * Baseline measure (DR)	-0.0702934	0.368853	-0.190573	0.849664	-0.811923	-	0.671336
		Age	0.000526285	0.000744617	0.706787	0.483116	-0.000970867	-	0.00202344
		Sex	0.000970101	0.01819	0.0533316	0.957689	-0.0356033	-	0.0375435
	Alpha	Baseline measure (DR)	-1.10435	0.197202	-5.60013	1.01717e-06	-1.50085	-	-0.707854
		Diagnosis	0.470531	0.891669	0.527697	0.600141	-1.32229	-	2.26335
		Diagnosis * Baseline measure (DR)	-0.196047	0.390276	-0.502329	0.617733	-0.980749	-	0.588655
		Age	0.000951544	0.00129264	0.736124	0.465238	-0.00164749	-	0.00355057
		Sex	0.0113867	0.0316399	0.359885	0.720512	-0.0522295	-	0.075003
	Beta	Baseline measure (DR)	-1.54552	0.307653	-5.02358	7.43916e-06	-2.16409	-	-0.92694
		Diagnosis	-1.65017	1.15352	-1.43055	0.159037	-3.96949	-	0.669138
		Diagnosis * Baseline measure (DR)	0.727926	0.502363	1.449	0.153839	-0.282143	-	1.738
		Age	-0.000912976	0.00129512	-0.704938	0.484255	-0.00351698	-	0.00169103
		Sex	-0.0136138	0.0311052	-0.437669	0.663589	-0.0761549	-	0.0489273
	Gamma	Baseline measure (DR)	-0.148675	0.276972	-0.536788	0.593894	-0.705565	-	0.408214
		Diagnosis	1.95827	0.884976	2.2128	0.031701	0.17891	-	3.73764
		Diagnosis * Baseline measure (DR)	-0.860057	0.386565	-2.22487	0.030825	-1.6373	-	-0.0828154
		Age	0.00046033	0.00121516	0.378821	0.706491	-0.00198292	-	0.00290358
		Sex	0.00445931	0.0302338	0.147494	0.88336	-0.0563297	-	0.0652484

## Sheet: S23
Graph measures	Frequency band		Coefficient	S.E.	t-value	p-value	95% CI
SW	Delta	Baseline measure (DR)	-1.30098	0.253697	-5.12809	5.20434e-06	-1.81107	-	-0.790888
		Diagnosis	-0.497124	0.323443	-1.53697	0.130866	-1.14745	-	0.153203
		Diagnosis * Baseline measure (DR)	0.528559	0.339205	1.55823	0.125749	-0.153458	-	1.21058
		Age	0.00192803	0.00152846	1.26142	0.213255	-0.00114515	-	0.0050012
		Sex	0.0794983	0.036184	2.19706	0.0328763	0.00674552	-	0.152251
	Theta	Baseline measure (DR)	-0.996302	0.150582	-6.61636	2.85103e-08	-1.29907	-	-0.693537
		Diagnosis	-0.0893342	0.218148	-0.409512	0.683986	-0.52795	-	0.349282
		Diagnosis * Baseline measure (DR)	0.0454054	0.219058	0.207275	0.836672	-0.395041	-	0.485852
		Age	0.00121667	0.0012248	0.993359	0.325516	-0.00124596	-	0.0036793
		Sex	0.0367181	0.0287243	1.27829	0.207293	-0.0210361	-	0.0944722
	Alpha	Baseline measure (DR)	-0.999282	0.182463	-5.47662	1.56319e-06	-1.36615	-	-0.632415
		Diagnosis	-0.0467853	0.304416	-0.153689	0.8785	-0.658855	-	0.565284
		Diagnosis * Baseline measure (DR)	0.0469797	0.3186	0.147457	0.883389	-0.593608	-	0.687568
		Age	0.000200775	0.0015333	0.130943	0.896368	-0.00288213	-	0.00328368
		Sex	0.0548394	0.035757	1.53367	0.131676	-0.0170548	-	0.126734
	Beta	Baseline measure (DR)	-0.602633	0.197555	-3.05045	0.00371455	-0.999845	-	-0.205421
		Diagnosis	0.177769	0.267374	0.664871	0.509315	-0.359822	-	0.715361
		Diagnosis * Baseline measure (DR)	-0.192432	0.281667	-0.683192	0.49777	-0.758761	-	0.373896
		Age	0.000657421	0.00154325	0.425997	0.672014	-0.00244549	-	0.00376034
		Sex	-0.0133077	0.0368414	-0.361217	0.719523	-0.0873824	-	0.0607669
	Gamma	Baseline measure (DR)	-0.90473	0.185515	-4.87684	1.22469e-05	-1.27773	-	-0.531726
		Diagnosis	-0.249344	0.287006	-0.868778	0.389292	-0.826408	-	0.32772
		Diagnosis * Baseline measure (DR)	0.216473	0.298395	0.725459	0.471693	-0.38349	-	0.816437
		Age	-0.00022626	0.00150203	-0.150637	0.880894	-0.00324629	-	0.00279377
		Sex	0.0142399	0.0358861	0.396808	0.693268	-0.0579139	-	0.0863937
C	Delta	Baseline measure (DR)	-0.653423	0.293472	-2.22653	0.0307063	-1.24349	-	-0.0633584
		Diagnosis	-0.0248821	0.0939132	-0.264948	0.792184	-0.213707	-	0.163943
		Diagnosis * Baseline measure (DR)	0.105309	0.509154	0.206832	0.837016	-0.918413	-	1.12903
		Age	0.00031489	0.000444977	0.707655	0.482581	-0.000579796	-	0.00120958
		Sex	0.00349854	0.0107702	0.324835	0.746718	-0.0181564	-	0.0251535
	Theta	Baseline measure (DR)	-0.818764	0.248117	-3.29991	0.00182857	-1.31764	-	-0.319891
		Diagnosis	-0.0331194	0.07105	-0.466142	0.643222	-0.175975	-	0.109736
		Diagnosis * Baseline measure (DR)	0.0370053	0.350677	0.105525	0.916399	-0.668077	-	0.742088
		Age	-0.000976911	0.000440085	-2.21982	0.0311886	-0.00186176	-	-9.20606e-05
		Sex	-0.0158164	0.0105088	-1.50507	0.138858	-0.0369457	-	0.00531285
	Alpha	Baseline measure (DR)	-0.681225	0.232592	-2.92884	0.00519126	-1.14888	-	-0.213568
		Diagnosis	0.102627	0.0976965	1.05047	0.298764	-0.0938051	-	0.299059
		Diagnosis * Baseline measure (DR)	-0.511737	0.356796	-1.43426	0.157982	-1.22912	-	0.20565
		Age	-0.00203258	0.000871973	-2.33102	0.024	-0.0037858	-	-0.000279364
		Sex	0.00651559	0.0210375	0.309713	0.75812	-0.0357831	-	0.0488143
	Beta	Baseline measure (DR)	-0.195799	0.283147	-0.691508	0.492577	-0.765104	-	0.373507
		Diagnosis	0.101898	0.0810788	1.25678	0.214914	-0.0611215	-	0.264918
		Diagnosis * Baseline measure (DR)	-0.551807	0.387443	-1.42423	0.16085	-1.33081	-	0.2272
		Age	-0.000466408	0.000564768	-0.825839	0.412981	-0.00160195	-	0.000669134
		Sex	0.0100429	0.0131653	0.762832	0.449297	-0.0164277	-	0.0365134
	Gamma	Baseline measure (DR)	-0.22044	0.114293	-1.92872	0.0596902	-0.450242	-	0.00936192
		Diagnosis	0.0456953	0.0463818	0.985199	0.329466	-0.0475616	-	0.138952
		Diagnosis * Baseline measure (DR)	-0.253141	0.216149	-1.17114	0.247324	-0.687737	-	0.181456
		Age	-0.000283847	0.000415563	-0.683044	0.497863	-0.00111939	-	0.000551697
		Sex	0.0142398	0.00998582	1.426	0.160339	-0.00583801	-	0.0343177
L	Delta	Baseline measure (DR)	-1.40479	0.353805	-3.97053	0.000239283	-2.11617	-	-0.693422
		Diagnosis	-0.929729	0.994024	-0.935318	0.354306	-2.92835	-	1.06889
		Diagnosis * Baseline measure (DR)	0.429418	0.460999	0.931494	0.35626	-0.497482	-	1.35632
		Age	0.000176318	0.000637735	0.276476	0.78337	-0.00110593	-	0.00145857
		Sex	-0.0101407	0.0150334	-0.674548	0.503199	-0.0403673	-	0.0200859
	Theta	Baseline measure (DR)	-0.778772	0.160909	-4.83983	1.38791e-05	-1.1023	-	-0.455243
		Diagnosis	0.249834	0.545863	0.457686	0.649243	-0.847698	-	1.34737
		Diagnosis * Baseline measure (DR)	-0.119754	0.252944	-0.473439	0.638046	-0.628332	-	0.388825
		Age	-1.50213e-05	0.000537133	-0.0279656	0.977805	-0.001095	-	0.00106496
		Sex	0.00182653	0.0138021	0.132337	0.895271	-0.0259245	-	0.0295776
	Alpha	Baseline measure (DR)	-1.14694	0.159448	-7.19317	3.72042e-09	-1.46753	-	-0.826346
		Diagnosis	0.489351	0.71005	0.689178	0.49403	-0.938301	-	1.917
		Diagnosis * Baseline measure (DR)	-0.224525	0.326347	-0.687993	0.494769	-0.88069	-	0.43164
		Age	0.00135527	0.00104503	1.29687	0.200874	-0.000745902	-	0.00345645
		Sex	-0.00464319	0.0251784	-0.184412	0.854467	-0.0552677	-	0.0459813
	Beta	Baseline measure (DR)	-0.88641	0.366301	-2.41989	0.019361	-1.62291	-	-0.149912
		Diagnosis	-0.136586	0.923051	-0.147973	0.882984	-1.9925	-	1.71933
		Diagnosis * Baseline measure (DR)	0.0654339	0.423735	0.154422	0.877925	-0.786542	-	0.91741
		Age	-0.000431509	0.00107869	-0.40003	0.690909	-0.00260036	-	0.00173735
		Sex	0.00970736	0.0252231	0.384861	0.702041	-0.041007	-	0.0604217
	Gamma	Baseline measure (DR)	-0.564464	0.261814	-2.15598	0.036127	-1.09088	-	-0.0380522
		Diagnosis	0.492602	1.36061	0.362045	0.718907	-2.24308	-	3.22829
		Diagnosis * Baseline measure (DR)	-0.232721	0.629079	-0.36994	0.713055	-1.49757	-	1.03213
		Age	-0.000823171	0.00104956	-0.784304	0.436715	-0.00293345	-	0.0012871
		Sex	-0.00148355	0.0260519	-0.0569459	0.954825	-0.0538644	-	0.0508973

## Sheet: S24
Graph measures	Frequency band		Coefficient	S.E.	t-value	p-value	95% CI
SW	Delta	Baseline measure (DR)	-1.30495	0.227565	-5.7344	6.36461e-07	-1.7625	-	-0.8474
		Diagnosis	-0.457947	0.29323	-1.56173	0.124921	-1.04752	-	0.131631
		Diagnosis * Baseline measure (DR)	0.502215	0.30246	1.66043	0.103347	-0.105921	-	1.11035
		Age	0.000989089	0.00118542	0.834381	0.4082	-0.00139435	-	0.00337253
		Sex	0.0515858	0.0282118	1.82852	0.0736889	-0.00513777	-	0.108309
	Theta	Baseline measure (DR)	-0.841237	0.151587	-5.54953	1.2132e-06	-1.14602	-	-0.536451
		Diagnosis	0.0181228	0.244138	0.0742317	0.941135	-0.472749	-	0.508995
		Diagnosis * Baseline measure (DR)	-0.0450466	0.251309	-0.179247	0.858498	-0.550338	-	0.460245
		Age	0.000124319	0.001117	0.111298	0.911844	-0.00212155	-	0.00237019
		Sex	0.0311655	0.0260496	1.19639	0.23742	-0.0212107	-	0.0835417
	Alpha	Baseline measure (DR)	-0.904054	0.181185	-4.98969	8.34983e-06	-1.26835	-	-0.539758
		Diagnosis	0.13434	0.304065	0.441813	0.660608	-0.477024	-	0.745704
		Diagnosis * Baseline measure (DR)	-0.129313	0.319382	-0.404885	0.687361	-0.771473	-	0.512847
		Age	0.00125141	0.00124191	1.00764	0.318678	-0.00124563	-	0.00374844
		Sex	0.0309678	0.0295693	1.0473	0.300208	-0.0284853	-	0.090421
	Beta	Baseline measure (DR)	-0.850326	0.177537	-4.78956	1.64431e-05	-1.20729	-	-0.493363
		Diagnosis	-0.132225	0.243832	-0.54228	0.590135	-0.622483	-	0.358032
		Diagnosis * Baseline measure (DR)	0.153248	0.25301	0.605698	0.547569	-0.355464	-	0.661959
		Age	5.38613e-05	0.00130863	0.0411584	0.96734	-0.00257732	-	0.00268504
		Sex	-0.0158661	0.0314131	-0.505081	0.615813	-0.0790263	-	0.047294
	Gamma	Baseline measure (DR)	-0.770832	0.195965	-3.93351	0.000268857	-1.16485	-	-0.376817
		Diagnosis	-0.0324079	0.318868	-0.101634	0.91947	-0.673534	-	0.608718
		Diagnosis * Baseline measure (DR)	-0.00887121	0.334018	-0.0265591	0.978921	-0.680459	-	0.662717
		Age	0.00100738	0.00131749	0.764622	0.44824	-0.00164161	-	0.00365637
		Sex	-0.0150495	0.0314796	-0.478073	0.634768	-0.0783435	-	0.0482444
C	Delta	Baseline measure (DR)	-0.737873	0.257814	-2.86204	0.00621952	-1.25624	-	-0.219504
		Diagnosis	-0.0453642	0.0934415	-0.485482	0.629543	-0.233241	-	0.142513
		Diagnosis * Baseline measure (DR)	0.216334	0.445405	0.485701	0.629389	-0.679212	-	1.11188
		Age	5.06312e-05	0.000383742	0.131941	0.895583	-0.000720935	-	0.000822197
		Sex	-0.00345973	0.00928333	-0.372682	0.711026	-0.0221251	-	0.0152057
	Theta	Baseline measure (DR)	-0.703305	0.249766	-2.81586	0.00703769	-1.20549	-	-0.201117
		Diagnosis	0.0303139	0.0818732	0.370255	0.712821	-0.134303	-	0.194931
		Diagnosis * Baseline measure (DR)	-0.244103	0.373084	-0.654285	0.516051	-0.994238	-	0.506032
		Age	-0.00122206	0.0004659	-2.62301	0.0116472	-0.00215882	-	-0.000285306
		Sex	-0.0133045	0.0111854	-1.18945	0.240113	-0.0357942	-	0.00918525
	Alpha	Baseline measure (DR)	-0.657377	0.224848	-2.92365	0.00526517	-1.10947	-	-0.20529
		Diagnosis	0.0588467	0.108578	0.541975	0.590343	-0.159465	-	0.277158
		Diagnosis * Baseline measure (DR)	-0.309232	0.369535	-0.836815	0.406844	-1.05223	-	0.433768
		Age	-0.00170095	0.000905174	-1.87914	0.0663041	-0.00352093	-	0.000119025
		Sex	0.00120495	0.0219811	0.0548176	0.956511	-0.042991	-	0.0454009
	Beta	Baseline measure (DR)	-0.573742	0.263027	-2.18131	0.0340909	-1.10259	-	-0.044891
		Diagnosis	0.0615768	0.0845831	0.728003	0.470148	-0.108489	-	0.231643
		Diagnosis * Baseline measure (DR)	-0.301536	0.362265	-0.832365	0.409325	-1.02992	-	0.426846
		Age	-0.000615674	0.000599456	-1.02705	0.309543	-0.00182096	-	0.000589614
		Sex	0.00710887	0.013836	0.513795	0.609753	-0.0207103	-	0.034928
	Gamma	Baseline measure (DR)	-0.00792749	0.1378	-0.057529	0.954363	-0.284993	-	0.269138
		Diagnosis	0.0981658	0.0548281	1.79043	0.0796929	-0.0120734	-	0.208405
		Diagnosis * Baseline measure (DR)	-0.478574	0.235129	-2.03537	0.0473551	-0.951332	-	-0.00581554
		Age	-1.10297e-05	0.000452378	-0.0243815	0.980649	-0.000920596	-	0.000898537
		Sex	0.0054634	0.0107708	0.507242	0.614307	-0.0161927	-	0.0271195
L	Delta	Baseline measure (DR)	-1.14994	0.316774	-3.63016	0.000686301	-1.78686	-	-0.513023
		Diagnosis	-0.363813	0.809382	-0.449495	0.655098	-1.99118	-	1.26356
		Diagnosis * Baseline measure (DR)	0.175806	0.394092	0.446104	0.657528	-0.616569	-	0.968181
		Age	7.55976e-05	0.000515779	0.14657	0.884085	-0.000961445	-	0.00111264
		Sex	-0.0105852	0.0119013	-0.889413	0.378217	-0.0345144	-	0.013344
	Theta	Baseline measure (DR)	-0.750747	0.154848	-4.84829	1.34885e-05	-1.06209	-	-0.439404
		Diagnosis	0.157836	0.579745	0.27225	0.786597	-1.00782	-	1.32349
		Diagnosis * Baseline measure (DR)	-0.0840599	0.281869	-0.298224	0.76682	-0.650795	-	0.482675
		Age	-0.000107187	0.000484033	-0.221445	0.825685	-0.0010804	-	0.000866028
		Sex	-0.00324015	0.0126989	-0.255153	0.799695	-0.0287729	-	0.0222926
	Alpha	Baseline measure (DR)	-1.16789	0.186004	-6.27884	9.3895e-08	-1.54187	-	-0.793903
		Diagnosis	-0.132061	0.65288	-0.202274	0.840557	-1.44476	-	1.18064
		Diagnosis * Baseline measure (DR)	0.0592749	0.31207	0.189941	0.850157	-0.568185	-	0.686735
		Age	0.00102536	0.000872001	1.17587	0.245446	-0.000727916	-	0.00277864
		Sex	-0.0172942	0.021198	-0.815841	0.418621	-0.0599158	-	0.0253273
	Beta	Baseline measure (DR)	-0.771711	0.231835	-3.3287	0.00168187	-1.23785	-	-0.305575
		Diagnosis	-0.0087547	0.577486	-0.01516	0.987967	-1.16987	-	1.15236
		Diagnosis * Baseline measure (DR)	0.00585421	0.277988	0.0210593	0.983286	-0.553077	-	0.564786
		Age	-0.000340703	0.000679561	-0.501357	0.618412	-0.00170705	-	0.00102565
		Sex	0.021026	0.0159037	1.32208	0.192408	-0.0109506	-	0.0530025
	Gamma	Baseline measure (DR)	-0.460198	0.269613	-1.70689	0.0943051	-1.00229	-	0.0818939
		Diagnosis	-0.481554	1.28485	-0.374795	0.709464	-3.06491	-	2.10181
		Diagnosis * Baseline measure (DR)	0.233328	0.624681	0.373515	0.71041	-1.02268	-	1.48933
		Age	-5.82411e-05	0.000840268	-0.0693125	0.945029	-0.00174771	-	0.00163123
		Sex	-0.00459572	0.0205463	-0.223676	0.823959	-0.0459069	-	0.0367154

## Sheet: S25
Graph measures	Frequency band		Coefficient	S.E.	t-value	p-value	95% CI
SW	Delta	Baseline measure (DR)	-1.2072	0.221932	-5.43949	1.7782e-06	-1.65342	-	-0.760973
		Diagnosis	-0.409882	0.282555	-1.45063	0.153388	-0.977998	-	0.158233
		Diagnosis * Baseline measure (DR)	0.448529	0.287769	1.55864	0.12565	-0.130069	-	1.02713
		Age	0.000577667	0.000993812	0.581264	0.563782	-0.00142053	-	0.00257586
		Sex	0.0261552	0.0232745	1.12377	0.266698	-0.0206412	-	0.0729517
	Theta	Baseline measure (DR)	-0.752679	0.153385	-4.90711	1.10537e-05	-1.06108	-	-0.444277
		Diagnosis	0.105119	0.252869	0.415707	0.679477	-0.403308	-	0.613547
		Diagnosis * Baseline measure (DR)	-0.12407	0.256961	-0.482835	0.631408	-0.640725	-	0.392585
		Age	-3.75206e-05	0.000982212	-0.0382001	0.969687	-0.00201239	-	0.00193735
		Sex	0.0236642	0.0226885	1.043	0.302172	-0.0219541	-	0.0692825
	Alpha	Baseline measure (DR)	-1.02143	0.17167	-5.94994	2.98966e-07	-1.36659	-	-0.67626
		Diagnosis	0.135451	0.269569	0.502473	0.617632	-0.406554	-	0.677457
		Diagnosis * Baseline measure (DR)	-0.110586	0.284513	-0.388685	0.699228	-0.682638	-	0.461466
		Age	0.000722099	0.00100086	0.721478	0.474115	-0.00129027	-	0.00273446
		Sex	0.0315741	0.0243833	1.2949	0.201547	-0.0174519	-	0.0806
	Beta	Baseline measure (DR)	-0.853859	0.180941	-4.719	2.08428e-05	-1.21766	-	-0.490054
		Diagnosis	-0.14143	0.243005	-0.582007	0.563286	-0.630024	-	0.347163
		Diagnosis * Baseline measure (DR)	0.176642	0.252138	0.700579	0.486948	-0.330314	-	0.683599
		Age	0.000243597	0.00103073	0.236333	0.81418	-0.00182883	-	0.00231603
		Sex	-0.0055075	0.0245943	-0.223934	0.823759	-0.0549577	-	0.0439427
	Gamma	Baseline measure (DR)	-0.580242	0.217788	-2.66426	0.0104753	-1.01813	-	-0.142351
		Diagnosis	0.0257685	0.316563	0.0814007	0.935462	-0.610725	-	0.662262
		Diagnosis * Baseline measure (DR)	-0.053148	0.329779	-0.161163	0.872642	-0.716212	-	0.609916
		Age	0.000562753	0.00116461	0.483214	0.631141	-0.00177884	-	0.00290435
		Sex	-0.00473898	0.0278068	-0.170425	0.865392	-0.0606482	-	0.0511703
C	Delta	Baseline measure (DR)	-0.874216	0.249204	-3.50804	0.000991174	-1.37527	-	-0.373158
		Diagnosis	-0.10318	0.10783	-0.956875	0.343425	-0.319986	-	0.113627
		Diagnosis * Baseline measure (DR)	0.444315	0.463303	0.959016	0.342356	-0.487218	-	1.37585
		Age	-8.16761e-05	0.000401126	-0.203617	0.839513	-0.000888193	-	0.000724841
		Sex	-0.00360212	0.00948292	-0.379854	0.705729	-0.0226688	-	0.0154646
	Theta	Baseline measure (DR)	-0.660944	0.200948	-3.28913	0.00188654	-1.06498	-	-0.256911
		Diagnosis	0.064414	0.0812949	0.79235	0.432055	-0.0990403	-	0.227868
		Diagnosis * Baseline measure (DR)	-0.346064	0.335403	-1.03179	0.307343	-1.02044	-	0.328308
		Age	-0.00122417	0.000422564	-2.897	0.00565988	-0.00207379	-	-0.000374546
		Sex	-0.0130187	0.0100216	-1.29907	0.200126	-0.0331684	-	0.00713101
	Alpha	Baseline measure (DR)	-0.679545	0.242363	-2.80383	0.00726662	-1.16685	-	-0.192241
		Diagnosis	0.034176	0.115895	0.294887	0.769352	-0.198847	-	0.267199
		Diagnosis * Baseline measure (DR)	-0.185602	0.370237	-0.501305	0.618448	-0.930013	-	0.55881
		Age	-0.00195415	0.000919713	-2.12475	0.0387839	-0.00380336	-	-0.000104949
		Sex	-0.000471416	0.0224803	-0.0209701	0.983356	-0.0456712	-	0.0447283
	Beta	Baseline measure (DR)	-0.670751	0.228649	-2.93354	0.00512522	-1.13048	-	-0.211022
		Diagnosis	0.0333207	0.082609	0.403355	0.688479	-0.132776	-	0.199417
		Diagnosis * Baseline measure (DR)	-0.158094	0.325636	-0.485493	0.629535	-0.81283	-	0.496642
		Age	-0.000552311	0.000556329	-0.992778	0.325797	-0.00167089	-	0.000566263
		Sex	0.00860226	0.0129328	0.66515	0.509138	-0.0174009	-	0.0346054
	Gamma	Baseline measure (DR)	-0.109714	0.145839	-0.752294	0.455548	-0.402944	-	0.183516
		Diagnosis	0.084507	0.0621836	1.35899	0.180501	-0.0405216	-	0.209536
		Diagnosis * Baseline measure (DR)	-0.373479	0.246904	-1.51265	0.136926	-0.869914	-	0.122955
		Age	-4.75999e-05	0.000461198	-0.103209	0.918227	-0.0009749	-	0.000879701
		Sex	0.0136617	0.0110086	1.24101	0.220634	-0.00847248	-	0.0357959
L	Delta	Baseline measure (DR)	-1.63537	0.302628	-5.4039	2.01166e-06	-2.24384	-	-1.0269
		Diagnosis	-1.28721	0.758964	-1.696	0.0963625	-2.81321	-	0.238793
		Diagnosis * Baseline measure (DR)	0.652687	0.384914	1.69567	0.0964259	-0.121233	-	1.42661
		Age	0.000433228	0.000491548	0.881355	0.382518	-0.000555095	-	0.00142155
		Sex	-0.00710558	0.0109812	-0.647068	0.52067	-0.0291847	-	0.0149736
	Theta	Baseline measure (DR)	-0.652353	0.151385	-4.30923	8.07814e-05	-0.956733	-	-0.347972
		Diagnosis	0.524997	0.469265	1.11876	0.268809	-0.418524	-	1.46852
		Diagnosis * Baseline measure (DR)	-0.272878	0.237346	-1.14971	0.255962	-0.750095	-	0.204338
		Age	-0.000167219	0.000450137	-0.371486	0.711911	-0.00107228	-	0.000737842
		Sex	-0.00227804	0.0114196	-0.199486	0.842725	-0.0252386	-	0.0206825
	Alpha	Baseline measure (DR)	-1.12374	0.180105	-6.23938	1.0792e-07	-1.48587	-	-0.761618
		Diagnosis	-0.386414	0.547752	-0.705454	0.483937	-1.48774	-	0.714915
		Diagnosis * Baseline measure (DR)	0.181774	0.270741	0.671395	0.505188	-0.362587	-	0.726134
		Age	0.000841501	0.000741347	1.1351	0.261971	-0.000649078	-	0.00233208
		Sex	-0.0201721	0.0185323	-1.08848	0.281817	-0.0574339	-	0.0170896
	Beta	Baseline measure (DR)	-0.626101	0.190562	-3.28555	0.00190615	-1.00925	-	-0.242951
		Diagnosis	0.151714	0.515773	0.294149	0.769912	-0.885317	-	1.18875
		Diagnosis * Baseline measure (DR)	-0.0774262	0.258977	-0.29897	0.766254	-0.598134	-	0.443281
		Age	-0.000214325	0.000562504	-0.381019	0.70487	-0.00134532	-	0.000916666
		Sex	0.0192929	0.0133007	1.45051	0.153419	-0.00745003	-	0.0460358
	Gamma	Baseline measure (DR)	-0.646383	0.23266	-2.77823	0.00777686	-1.11418	-	-0.178589
		Diagnosis	-0.529667	1.08993	-0.485962	0.629205	-2.72113	-	1.66179
		Diagnosis * Baseline measure (DR)	0.27443	0.550493	0.498516	0.620397	-0.832412	-	1.38127
		Age	0.000241646	0.000704005	0.343245	0.732913	-0.00117385	-	0.00165714
		Sex	-0.00107951	0.0162619	-0.0663828	0.947349	-0.0337764	-	0.0316173

## Sheet: S26
Graph measures	Frequency band		Coefficient	S.E.	t-value	p-value	95% CI
SW	Delta	Baseline measure (DR)	-1.05444	0.195965	-5.38076	2.17952e-06	-1.44845	-	-0.660426
		Diagnosis	-0.138543	0.260021	-0.532814	0.59662	-0.661351	-	0.384265
		Diagnosis * Baseline measure (DR)	0.166318	0.263936	0.630144	0.531589	-0.364361	-	0.696997
		Age	6.59476e-05	0.000795102	0.0829424	0.934242	-0.00153271	-	0.00166461
		Sex	-0.00502479	0.0184235	-0.272738	0.786224	-0.0420677	-	0.0320181
	Theta	Baseline measure (DR)	-0.836113	0.145181	-5.7591	5.83781e-07	-1.12802	-	-0.544207
		Diagnosis	0.0670618	0.230869	0.290475	0.772704	-0.397132	-	0.531256
		Diagnosis * Baseline measure (DR)	-0.0936613	0.2347	-0.399068	0.691613	-0.565557	-	0.378235
		Age	-0.000134302	0.000748026	-0.179541	0.858268	-0.00163831	-	0.00136971
		Sex	0.00317016	0.0176686	0.179424	0.85836	-0.0323549	-	0.0386952
	Alpha	Baseline measure (DR)	-0.855007	0.174555	-4.89821	1.1392e-05	-1.20597	-	-0.504041
		Diagnosis	0.0175578	0.257858	0.068091	0.945996	-0.5009	-	0.536015
		Diagnosis * Baseline measure (DR)	0.00800453	0.27069	0.0295708	0.976532	-0.536255	-	0.552264
		Age	0.000126759	0.000884205	0.143359	0.886607	-0.00165105	-	0.00190457
		Sex	0.0120684	0.0216102	0.558457	0.579129	-0.0313819	-	0.0555186
	Beta	Baseline measure (DR)	-0.704742	0.212451	-3.3172	0.0017391	-1.1319	-	-0.277581
		Diagnosis	0.0723095	0.310448	0.232919	0.816814	-0.551889	-	0.696508
		Diagnosis * Baseline measure (DR)	-0.0463452	0.319497	-0.145057	0.885273	-0.688737	-	0.596046
		Age	-3.37915e-05	0.000857386	-0.0394123	0.968725	-0.00175768	-	0.0016901
		Sex	-0.00952888	0.0204501	-0.465957	0.643354	-0.0506466	-	0.0315888
	Gamma	Baseline measure (DR)	-0.677267	0.231374	-2.92716	0.00521514	-1.14247	-	-0.212059
		Diagnosis	0.016434	0.340917	0.0482051	0.961753	-0.669027	-	0.701895
		Diagnosis * Baseline measure (DR)	-0.0533219	0.349965	-0.152364	0.879539	-0.756973	-	0.650329
		Age	0.000241288	0.000852995	0.282872	0.778491	-0.00147377	-	0.00195635
		Sex	0.00656819	0.0203742	0.322378	0.748566	-0.0343968	-	0.0475332
C	Delta	Baseline measure (DR)	-0.887005	0.194725	-4.55517	3.59963e-05	-1.27853	-	-0.495484
		Diagnosis	-0.16454	0.103549	-1.589	0.118625	-0.37274	-	0.0436596
		Diagnosis * Baseline measure (DR)	0.593022	0.379421	1.56297	0.12463	-0.169854	-	1.3559
		Age	-0.000111927	0.00032623	-0.343093	0.733027	-0.000767856	-	0.000544002
		Sex	-0.0102669	0.00750558	-1.3679	0.177713	-0.0253579	-	0.00482408
	Theta	Baseline measure (DR)	-0.779065	0.204844	-3.80321	0.000403721	-1.19093	-	-0.367198
		Diagnosis	0.0415962	0.092722	0.448612	0.65573	-0.144834	-	0.228026
		Diagnosis * Baseline measure (DR)	-0.224593	0.329963	-0.68066	0.499357	-0.888029	-	0.438843
		Age	-0.00118567	0.000395917	-2.99476	0.00433382	-0.00198172	-	-0.000389631
		Sex	-0.0174492	0.00935723	-1.86478	0.0683327	-0.0362631	-	0.00136482
	Alpha	Baseline measure (DR)	-0.641828	0.231417	-2.77348	0.00787519	-1.10712	-	-0.176534
		Diagnosis	0.074929	0.128541	0.582921	0.562675	-0.183519	-	0.333377
		Diagnosis * Baseline measure (DR)	-0.284816	0.368379	-0.77316	0.443219	-1.02549	-	0.455859
		Age	-0.00217246	0.0009014	-2.41009	0.0198297	-0.00398484	-	-0.000360071
		Sex	-0.000757751	0.021998	-0.0344464	0.972664	-0.0449876	-	0.0434721
	Beta	Baseline measure (DR)	-0.674825	0.22921	-2.94413	0.00497938	-1.13568	-	-0.213967
		Diagnosis	0.0049645	0.0963919	0.0515033	0.959138	-0.188844	-	0.198773
		Diagnosis * Baseline measure (DR)	-0.0491939	0.328577	-0.149718	0.881614	-0.709841	-	0.611454
		Age	-0.000506091	0.000517751	-0.977478	0.333233	-0.0015471	-	0.000534918
		Sex	0.0103786	0.0120565	0.860831	0.393611	-0.0138626	-	0.0346197
	Gamma	Baseline measure (DR)	-0.0505241	0.143973	-0.350928	0.727178	-0.340001	-	0.238953
		Diagnosis	0.0374039	0.0582655	0.641957	0.523956	-0.0797468	-	0.154555
		Diagnosis * Baseline measure (DR)	-0.175834	0.200475	-0.877089	0.384807	-0.578915	-	0.227247
		Age	2.30228e-05	0.000395124	0.0582673	0.953778	-0.000771427	-	0.000817473
		Sex	0.0144538	0.00951576	1.51893	0.135339	-0.00467892	-	0.0335865
L	Delta	Baseline measure (DR)	-1.54029	0.28026	-5.49594	1.46171e-06	-2.10379	-	-0.976793
		Diagnosis	-1.03341	0.706642	-1.46242	0.150143	-2.45421	-	0.38739
		Diagnosis * Baseline measure (DR)	0.557754	0.38187	1.46059	0.150644	-0.210047	-	1.32555
		Age	0.000119364	0.000333218	0.358217	0.721752	-0.000550615	-	0.000789344
		Sex	-0.00818894	0.00764484	-1.07117	0.289449	-0.0235599	-	0.00718204
	Theta	Baseline measure (DR)	-0.714835	0.137782	-5.18815	4.23504e-06	-0.991864	-	-0.437805
		Diagnosis	0.547968	0.326863	1.67644	0.100154	-0.109235	-	1.20517
		Diagnosis * Baseline measure (DR)	-0.300956	0.176062	-1.70937	0.0938403	-0.654952	-	0.0530406
		Age	-7.16769e-05	0.000279006	-0.256901	0.798353	-0.000632655	-	0.000489302
		Sex	-0.00373526	0.00693024	-0.53898	0.592392	-0.0176694	-	0.0101989
	Alpha	Baseline measure (DR)	-1.01291	0.134245	-7.54524	1.07875e-09	-1.28283	-	-0.742995
		Diagnosis	-0.151196	0.330568	-0.457381	0.649461	-0.815847	-	0.513456
		Diagnosis * Baseline measure (DR)	0.0759651	0.173828	0.437013	0.664061	-0.273539	-	0.42547
		Age	0.000108617	0.000447973	0.242463	0.809454	-0.000792094	-	0.00100933
		Sex	-0.0106029	0.0112473	-0.942703	0.350554	-0.0332172	-	0.0120114
	Beta	Baseline measure (DR)	-0.376544	0.224514	-1.67716	0.100013	-0.827959	-	0.0748704
		Diagnosis	0.602361	0.59387	1.0143	0.315526	-0.591695	-	1.79642
		Diagnosis * Baseline measure (DR)	-0.329336	0.318459	-1.03415	0.306247	-0.969641	-	0.31097
		Age	-7.74792e-05	0.000508219	-0.152452	0.879469	-0.00109932	-	0.000944364
		Sex	0.0186749	0.0122405	1.52567	0.133654	-0.00593618	-	0.0432861
	Gamma	Baseline measure (DR)	-0.768049	0.25055	-3.06545	0.00356251	-1.27181	-	-0.264284
		Diagnosis	-1.55362	0.670592	-2.31678	0.0248289	-2.90193	-	-0.205301
		Diagnosis * Baseline measure (DR)	0.838266	0.360911	2.32264	0.0244846	0.112607	-	1.56393
		Age	-8.02712e-05	0.000444465	-0.180602	0.857441	-0.000973928	-	0.000813386
		Sex	0.00317999	0.0103074	0.308514	0.759026	-0.0175445	-	0.0239045

## Sheet: S27
Graph measures	Frequency band		Coefficient	S.E.	t-value	p-value	95% CI
SW	Delta	Baseline measure (DR)	-1.06574	0.19952	-5.34153	2.49627e-06	-1.46691	-	-0.664581
		Diagnosis	-0.27521	0.297819	-0.924086	0.360064	-0.874015	-	0.323595
		Diagnosis * Baseline measure (DR)	0.293295	0.302741	0.968798	0.337503	-0.315407	-	0.901996
		Age	2.64741e-05	0.000729813	0.0362751	0.971213	-0.00144091	-	0.00149386
		Sex	-0.00171347	0.0170119	-0.100721	0.920191	-0.0359183	-	0.0324913
	Theta	Baseline measure (DR)	-0.885586	0.153798	-5.75812	5.85782e-07	-1.19482	-	-0.576355
		Diagnosis	-0.00722258	0.261957	-0.0275717	0.978118	-0.533921	-	0.519476
		Diagnosis * Baseline measure (DR)	0.000425046	0.263022	0.00161601	0.998717	-0.528416	-	0.529266
		Age	0.000146563	0.000697582	0.210101	0.834478	-0.00125602	-	0.00154915
		Sex	0.00833944	0.0163036	0.511509	0.61134	-0.0244412	-	0.0411201
	Alpha	Baseline measure (DR)	-0.985317	0.184563	-5.33866	2.52117e-06	-1.35641	-	-0.614229
		Diagnosis	-0.0629998	0.261419	-0.240991	0.810588	-0.588618	-	0.462618
		Diagnosis * Baseline measure (DR)	0.0777005	0.270939	0.286782	0.775514	-0.46706	-	0.622461
		Age	0.000332848	0.000767308	0.433786	0.666387	-0.00120993	-	0.00187562
		Sex	0.0150687	0.0182956	0.823625	0.414227	-0.0217171	-	0.0518545
	Beta	Baseline measure (DR)	-0.583562	0.179074	-3.25878	0.00205924	-0.943614	-	-0.22351
		Diagnosis	0.218492	0.267444	0.816965	0.417985	-0.31924	-	0.756225
		Diagnosis * Baseline measure (DR)	-0.205605	0.274492	-0.749038	0.45749	-0.757508	-	0.346298
		Age	8.9674e-05	0.000688869	0.130176	0.896972	-0.00129539	-	0.00147474
		Sex	-0.0129394	0.01655	-0.781837	0.43815	-0.0462153	-	0.0203366
	Gamma	Baseline measure (DR)	-0.604374	0.248244	-2.4346	0.0186766	-1.1035	-	-0.105246
		Diagnosis	0.205318	0.333379	0.61587	0.54089	-0.464985	-	0.875622
		Diagnosis * Baseline measure (DR)	-0.23754	0.341359	-0.695865	0.489869	-0.923889	-	0.448809
		Age	-4.22284e-05	0.000699572	-0.0603631	0.952117	-0.00144881	-	0.00136436
		Sex	0.00180734	0.0167987	0.107588	0.914771	-0.0319687	-	0.0355833
C	Delta	Baseline measure (DR)	-0.791228	0.193139	-4.09667	0.000160329	-1.17956	-	-0.402896
		Diagnosis	-0.0289795	0.104389	-0.27761	0.782504	-0.238868	-	0.180909
		Diagnosis * Baseline measure (DR)	0.0721336	0.354951	0.203221	0.839821	-0.641543	-	0.78581
		Age	-4.66776e-05	0.000318291	-0.146651	0.884022	-0.000686646	-	0.00059329
		Sex	-0.0113804	0.00724158	-1.57154	0.122626	-0.0259406	-	0.00317973
	Theta	Baseline measure (DR)	-0.651992	0.209354	-3.1143	0.00310688	-1.07293	-	-0.231057
		Diagnosis	0.0540114	0.101093	0.534273	0.595619	-0.14925	-	0.257273
		Diagnosis * Baseline measure (DR)	-0.235987	0.332922	-0.708838	0.481854	-0.905371	-	0.433396
		Age	-0.000984856	0.000380798	-2.58629	0.0127903	-0.0017505	-	-0.000219209
		Sex	-0.0158021	0.00896591	-1.76247	0.0843566	-0.0338293	-	0.00222503
	Alpha	Baseline measure (DR)	-0.622062	0.217581	-2.859	0.00627063	-1.05954	-	-0.184587
		Diagnosis	0.0935694	0.133392	0.70146	0.486403	-0.174634	-	0.361773
		Diagnosis * Baseline measure (DR)	-0.33223	0.359971	-0.922937	0.360656	-1.056	-	0.391539
		Age	-0.00205198	0.000889726	-2.30631	0.0254552	-0.0038409	-	-0.00026307
		Sex	0.00184443	0.022185	0.0831384	0.934087	-0.0427615	-	0.0464504
	Beta	Baseline measure (DR)	-0.726932	0.235148	-3.09137	0.00331341	-1.19973	-	-0.254134
		Diagnosis	0.0126119	0.108374	0.116374	0.907842	-0.205288	-	0.230512
		Diagnosis * Baseline measure (DR)	-0.0701667	0.349013	-0.201043	0.841514	-0.771905	-	0.631571
		Age	-0.000504821	0.000470387	-1.0732	0.288545	-0.0014506	-	0.000440955
		Sex	0.00900762	0.0111653	0.806749	0.42379	-0.0134418	-	0.031457
	Gamma	Baseline measure (DR)	0.0428444	0.161157	0.265855	0.79149	-0.281184	-	0.366872
		Diagnosis	0.0587768	0.0670281	0.876898	0.38491	-0.0759922	-	0.193546
		Diagnosis * Baseline measure (DR)	-0.221053	0.217059	-1.0184	0.313594	-0.657479	-	0.215374
		Age	-1.26958e-05	0.000421171	-0.0301441	0.976077	-0.000859516	-	0.000834125
		Sex	0.0156987	0.0101107	1.55268	0.12707	-0.00463031	-	0.0360277
L	Delta	Baseline measure (DR)	-1.58256	0.323447	-4.8928	1.1603e-05	-2.23289	-	-0.932225
		Diagnosis	-1.10091	0.718896	-1.53139	0.132237	-2.54635	-	0.344525
		Diagnosis * Baseline measure (DR)	0.607776	0.398078	1.52678	0.133379	-0.192612	-	1.40816
		Age	0.000155183	0.000314581	0.493299	0.624051	-0.000477326	-	0.000787691
		Sex	-0.0046387	0.00710231	-0.653125	0.516792	-0.0189189	-	0.00964145
	Theta	Baseline measure (DR)	-0.598119	0.1422	-4.2062	0.000112802	-0.88403	-	-0.312208
		Diagnosis	0.761526	0.313037	2.4327	0.0187637	0.132122	-	1.39093
		Diagnosis * Baseline measure (DR)	-0.424387	0.1729	-2.45452	0.0177841	-0.772026	-	-0.0767481
		Age	-7.80912e-05	0.000223399	-0.34956	0.728198	-0.000527264	-	0.000371082
		Sex	-0.00185622	0.00548133	-0.338645	0.736354	-0.0128772	-	0.00916472
	Alpha	Baseline measure (DR)	-0.914401	0.146462	-6.24327	1.06448e-07	-1.20888	-	-0.619919
		Diagnosis	0.0374219	0.352228	0.106243	0.915832	-0.67078	-	0.745624
		Diagnosis * Baseline measure (DR)	-0.0223356	0.190397	-0.117311	0.907103	-0.405154	-	0.360483
		Age	0.000123142	0.000411639	0.299151	0.766116	-0.000704513	-	0.000950798
		Sex	-0.00575489	0.0102006	-0.564173	0.575264	-0.0262645	-	0.0147548
	Beta	Baseline measure (DR)	-0.475553	0.203995	-2.3312	0.0239894	-0.885712	-	-0.0653939
		Diagnosis	0.468864	0.524581	0.893788	0.375895	-0.585877	-	1.5236
		Diagnosis * Baseline measure (DR)	-0.261411	0.288375	-0.906494	0.369203	-0.841228	-	0.318407
		Age	-6.12701e-05	0.000416461	-0.147121	0.883653	-0.000898621	-	0.000776081
		Sex	0.0126473	0.00984591	1.28452	0.205124	-0.00714924	-	0.0324438
	Gamma	Baseline measure (DR)	-0.498318	0.337668	-1.47576	0.146538	-1.17724	-	0.180609
		Diagnosis	-1.17624	0.86194	-1.36465	0.178727	-2.90929	-	0.556802
		Diagnosis * Baseline measure (DR)	0.65279	0.475462	1.37296	0.176145	-0.30319	-	1.60877
		Age	0.000344306	0.00050765	0.678236	0.500879	-0.000676393	-	0.00136501
		Sex	0.00887673	0.0117151	0.757719	0.452323	-0.014678	-	0.0324315

## Sheet: S28
Graph measures	Frequency band		Coefficient	S.E.	t-value	p-value	95% CI
SW	Delta	Baseline measure (DR)	-1.1085	0.197298	-5.61841	9.54356e-07	-1.50519	-	-0.711806
		Diagnosis	-0.143385	0.283086	-0.506505	0.614821	-0.712568	-	0.425798
		Diagnosis * Baseline measure (DR)	0.162119	0.287193	0.564494	0.575046	-0.415322	-	0.739559
		Age	0.000173573	0.000645668	0.268828	0.789214	-0.00112463	-	0.00147178
		Sex	-4.21236e-05	0.0150093	-0.00280651	0.997772	-0.0302203	-	0.0301361
	Theta	Baseline measure (DR)	-0.903006	0.154785	-5.83393	4.49185e-07	-1.21422	-	-0.591789
		Diagnosis	-0.0565763	0.252126	-0.224397	0.823401	-0.563509	-	0.450356
		Diagnosis * Baseline measure (DR)	0.0398013	0.251037	0.158547	0.874691	-0.464943	-	0.544546
		Age	0.00022539	0.000588126	0.383234	0.703238	-0.000957117	-	0.0014079
		Sex	0.00782471	0.013856	0.564715	0.574897	-0.0200347	-	0.0356841
	Alpha	Baseline measure (DR)	-1.03579	0.169364	-6.1158	1.66817e-07	-1.37632	-	-0.695265
		Diagnosis	-0.0604216	0.230142	-0.262541	0.794028	-0.523153	-	0.40231
		Diagnosis * Baseline measure (DR)	0.0693838	0.238331	0.291124	0.772211	-0.409813	-	0.54858
		Age	5.64565e-05	0.000645476	0.0874649	0.930666	-0.00124136	-	0.00135427
		Sex	0.00866361	0.015546	0.557289	0.57992	-0.0225937	-	0.039921
	Beta	Baseline measure (DR)	-0.595491	0.172104	-3.46007	0.00114326	-0.941528	-	-0.249453
		Diagnosis	0.277388	0.251361	1.10354	0.275293	-0.228007	-	0.782784
		Diagnosis * Baseline measure (DR)	-0.272822	0.256379	-1.06414	0.292591	-0.788306	-	0.242662
		Age	0.000562189	0.000606343	0.92718	0.358472	-0.000656945	-	0.00178132
		Sex	-0.0113777	0.014559	-0.781491	0.438352	-0.0406504	-	0.0178951
	Gamma	Baseline measure (DR)	-0.741009	0.240167	-3.08539	0.00336937	-1.2239	-	-0.258122
		Diagnosis	0.208878	0.316528	0.659904	0.512469	-0.427544	-	0.8453
		Diagnosis * Baseline measure (DR)	-0.237325	0.32218	-0.736622	0.464937	-0.885111	-	0.410461
		Age	0.000156881	0.000625154	0.250947	0.802926	-0.00110008	-	0.00141384
		Sex	0.00641473	0.0150177	0.427145	0.671183	-0.0237803	-	0.0366098
C	Delta	Baseline measure (DR)	-0.888357	0.19932	-4.45694	4.98036e-05	-1.28912	-	-0.487597
		Diagnosis	-0.0138681	0.115218	-0.120364	0.904697	-0.24553	-	0.217794
		Diagnosis * Baseline measure (DR)	0.0309865	0.367913	0.0842224	0.93323	-0.708752	-	0.770725
		Age	7.27131e-05	0.000298889	0.243278	0.808827	-0.000528243	-	0.000673669
		Sex	-0.00880604	0.00706895	-1.24574	0.218908	-0.0230191	-	0.00540704
	Theta	Baseline measure (DR)	-0.646328	0.191159	-3.3811	0.00144314	-1.03068	-	-0.261977
		Diagnosis	0.0668521	0.0984362	0.679142	0.50031	-0.131067	-	0.264771
		Diagnosis * Baseline measure (DR)	-0.267402	0.303458	-0.881181	0.382611	-0.877545	-	0.342742
		Age	-0.000957848	0.000355215	-2.69653	0.00963486	-0.00167206	-	-0.000243641
		Sex	-0.0157954	0.00838678	-1.88336	0.0657175	-0.0326581	-	0.00106739
	Alpha	Baseline measure (DR)	-0.608128	0.2109	-2.88349	0.00587039	-1.03217	-	-0.184085
		Diagnosis	0.0450399	0.140226	0.321195	0.749457	-0.236903	-	0.326983
		Diagnosis * Baseline measure (DR)	-0.194467	0.362709	-0.536151	0.59433	-0.923743	-	0.534809
		Age	-0.00200534	0.000853967	-2.34826	0.0230287	-0.00372235	-	-0.000288324
		Sex	-0.00280427	0.0212646	-0.131875	0.895634	-0.0455595	-	0.039951
	Beta	Baseline measure (DR)	-0.644165	0.215343	-2.99135	0.00437474	-1.07714	-	-0.211189
		Diagnosis	0.0356931	0.113889	0.313403	0.755332	-0.193295	-	0.264681
		Diagnosis * Baseline measure (DR)	-0.139093	0.345129	-0.403016	0.688726	-0.833022	-	0.554837
		Age	-0.000314386	0.00044545	-0.705773	0.483741	-0.00121002	-	0.000581251
		Sex	0.00960645	0.0103833	0.92518	0.3595	-0.0112706	-	0.0304835
	Gamma	Baseline measure (DR)	0.0496203	0.158851	0.312369	0.756113	-0.269772	-	0.369012
		Diagnosis	0.0770827	0.072356	1.06533	0.292058	-0.0683988	-	0.222564
		Diagnosis * Baseline measure (DR)	-0.263919	0.220504	-1.19689	0.237226	-0.707271	-	0.179433
		Age	0.000140251	0.000446724	0.313956	0.754915	-0.000757947	-	0.00103845
		Sex	0.0181084	0.0106779	1.69589	0.0963854	-0.00336085	-	0.0395777
L	Delta	Baseline measure (DR)	-1.60289	0.334085	-4.79786	1.59898e-05	-2.27462	-	-0.931171
		Diagnosis	-1.08212	0.743122	-1.45618	0.151852	-2.57627	-	0.412024
		Diagnosis * Baseline measure (DR)	0.610575	0.420066	1.45352	0.152586	-0.234024	-	1.45517
		Age	0.000134329	0.000263244	0.510285	0.61219	-0.000394957	-	0.000663616
		Sex	-0.00272631	0.00601513	-0.453241	0.652417	-0.0148205	-	0.00936792
	Theta	Baseline measure (DR)	-0.653232	0.130782	-4.99482	8.20503e-06	-0.916186	-	-0.390277
		Diagnosis	0.66803	0.279338	2.39147	0.0207482	0.106382	-	1.22968
		Diagnosis * Baseline measure (DR)	-0.380444	0.157532	-2.41502	0.0195925	-0.697183	-	-0.0637043
		Age	2.32769e-05	0.000175725	0.132462	0.895172	-0.000330042	-	0.000376596
		Sex	-0.00363085	0.00432573	-0.83936	0.405428	-0.0123283	-	0.00506662
	Alpha	Baseline measure (DR)	-0.895668	0.143975	-6.22099	1.15148e-07	-1.18515	-	-0.606186
		Diagnosis	0.0713382	0.326457	0.218523	0.827948	-0.585047	-	0.727724
		Diagnosis * Baseline measure (DR)	-0.0409814	0.180516	-0.227024	0.82137	-0.403933	-	0.32197
		Age	-3.92323e-05	0.000358502	-0.109434	0.913314	-0.000760048	-	0.000681583
		Sex	-0.00673699	0.00897227	-0.750868	0.456398	-0.0247769	-	0.011303
	Beta	Baseline measure (DR)	-0.297025	0.229663	-1.29331	0.202094	-0.758794	-	0.164743
		Diagnosis	0.926336	0.533339	1.73686	0.0888258	-0.146014	-	1.99869
		Diagnosis * Baseline measure (DR)	-0.525112	0.299603	-1.75269	0.0860406	-1.12751	-	0.0772808
		Age	-2.3724e-05	0.000335722	-0.0706657	0.943957	-0.000698738	-	0.00065129
		Sex	0.0105246	0.00796863	1.32075	0.192846	-0.0054974	-	0.0265466
	Gamma	Baseline measure (DR)	-0.52618	0.380485	-1.38292	0.173089	-1.2912	-	0.238836
		Diagnosis	-0.921121	0.827596	-1.11301	0.271248	-2.58511	-	0.742872
		Diagnosis * Baseline measure (DR)	0.517919	0.46598	1.11146	0.271906	-0.418997	-	1.45484
		Age	0.000296596	0.00046156	0.642595	0.523545	-0.000631433	-	0.00122462
		Sex	0.014054	0.0106203	1.32332	0.191999	-0.00729953	-	0.0354075

## Sheet: S29
Graph measures	Frequency band		Coefficient	S.E.	t-value	p-value	95% CI
SW	Delta	Baseline measure (DR)	-1.09027	0.207151	-5.26316	3.27159e-06	-1.50677	-	-0.673765
		Diagnosis	-0.25171	0.281617	-0.893804	0.375886	-0.817939	-	0.314518
		Diagnosis * Baseline measure (DR)	0.271886	0.284629	0.955231	0.344247	-0.300399	-	0.844171
		Age	0.000244458	0.000538462	0.453994	0.65188	-0.000838191	-	0.00132711
		Sex	0.0008205	0.0123278	0.066557	0.947211	-0.0239662	-	0.0256072
	Theta	Baseline measure (DR)	-0.894457	0.156913	-5.70034	7.16965e-07	-1.20995	-	-0.578962
		Diagnosis	0.0121772	0.244658	0.0497726	0.96051	-0.47974	-	0.504094
		Diagnosis * Baseline measure (DR)	-0.0206269	0.243846	-0.0845899	0.932939	-0.510912	-	0.469658
		Age	0.000381073	0.000498981	0.763702	0.448783	-0.000622196	-	0.00138434
		Sex	0.00159177	0.0118375	0.134468	0.893595	-0.0222091	-	0.0253927
	Alpha	Baseline measure (DR)	-0.988586	0.1741	-5.67828	7.74393e-07	-1.33864	-	-0.638535
		Diagnosis	-0.14569	0.247582	-0.588454	0.558986	-0.643487	-	0.352106
		Diagnosis * Baseline measure (DR)	0.151909	0.254552	0.59677	0.553465	-0.359901	-	0.663719
		Age	0.000251526	0.000577726	0.435372	0.665244	-0.00091007	-	0.00141312
		Sex	0.0118309	0.013892	0.851639	0.398644	-0.0161007	-	0.0397626
	Beta	Baseline measure (DR)	-0.765445	0.180489	-4.24096	0.000100818	-1.12834	-	-0.402548
		Diagnosis	0.130944	0.269223	0.486379	0.628912	-0.410365	-	0.672254
		Diagnosis * Baseline measure (DR)	-0.125254	0.273986	-0.457154	0.649623	-0.67614	-	0.425632
		Age	0.000396193	0.000530166	0.747299	0.458528	-0.000669778	-	0.00146216
		Sex	-0.01046	0.0127508	-0.820342	0.416077	-0.0360972	-	0.0151772
	Gamma	Baseline measure (DR)	-0.688458	0.203666	-3.38033	0.0014464	-1.09796	-	-0.27896
		Diagnosis	0.264077	0.282148	0.93595	0.353984	-0.30322	-	0.831373
		Diagnosis * Baseline measure (DR)	-0.289229	0.286908	-1.00809	0.318467	-0.866097	-	0.287639
		Age	0.000368003	0.000511853	0.718962	0.47565	-0.000661147	-	0.00139715
		Sex	0.00409738	0.012496	0.327896	0.744416	-0.0210275	-	0.0292222
C	Delta	Baseline measure (DR)	-0.897535	0.198661	-4.51793	4.07224e-05	-1.29697	-	-0.498101
		Diagnosis	-0.00143097	0.128047	-0.0111754	0.99113	-0.258886	-	0.256024
		Diagnosis * Baseline measure (DR)	-0.00754257	0.383524	-0.0196665	0.984391	-0.77867	-	0.763585
		Age	6.81381e-05	0.000283169	0.240627	0.810869	-0.000501211	-	0.000637487
		Sex	-0.00957503	0.00694605	-1.37849	0.174445	-0.023541	-	0.00439095
	Theta	Baseline measure (DR)	-0.703126	0.199961	-3.51631	0.000966986	-1.10517	-	-0.301076
		Diagnosis	0.0477711	0.108969	0.438391	0.66307	-0.171326	-	0.266868
		Diagnosis * Baseline measure (DR)	-0.190091	0.318032	-0.597709	0.552844	-0.829537	-	0.449356
		Age	-0.000763137	0.000345209	-2.21065	0.0318589	-0.00145723	-	-6.90485e-05
		Sex	-0.0166645	0.00815099	-2.04447	0.0464126	-0.0330532	-	-0.000275805
	Alpha	Baseline measure (DR)	-0.658572	0.210233	-3.13258	0.00295088	-1.08127	-	-0.23587
		Diagnosis	0.0497559	0.150596	0.330392	0.742541	-0.253038	-	0.35255
		Diagnosis * Baseline measure (DR)	-0.197821	0.373055	-0.530275	0.598366	-0.947898	-	0.552255
		Age	-0.00196508	0.000829285	-2.36961	0.0218753	-0.00363247	-	-0.000297694
		Sex	0.00324177	0.0205307	0.157898	0.875199	-0.038038	-	0.0445215
	Beta	Baseline measure (DR)	-0.556911	0.204514	-2.72309	0.00899017	-0.968115	-	-0.145708
		Diagnosis	0.083063	0.111993	0.741679	0.461895	-0.142114	-	0.30824
		Diagnosis * Baseline measure (DR)	-0.265577	0.321976	-0.824835	0.413546	-0.912952	-	0.381799
		Age	-0.000238689	0.000418532	-0.570301	0.571134	-0.0010802	-	0.000602826
		Sex	0.00835332	0.00970244	0.86095	0.393546	-0.0111547	-	0.0278614
	Gamma	Baseline measure (DR)	0.119083	0.171965	0.692484	0.49197	-0.226676	-	0.464842
		Diagnosis	0.0969203	0.0787298	1.23105	0.224303	-0.0613767	-	0.255217
		Diagnosis * Baseline measure (DR)	-0.305653	0.228816	-1.3358	0.187915	-0.765719	-	0.154414
		Age	0.000386225	0.000430965	0.896188	0.374625	-0.000480287	-	0.00125274
		Sex	0.0187718	0.010296	1.82322	0.0745007	-0.00192961	-	0.0394732
L	Delta	Baseline measure (DR)	-1.50768	0.342723	-4.39913	6.02228e-05	-2.19678	-	-0.818592
		Diagnosis	-1.04855	0.748556	-1.40077	0.167715	-2.55363	-	0.45652
		Diagnosis * Baseline measure (DR)	0.601527	0.430555	1.3971	0.168809	-0.264161	-	1.46722
		Age	9.65953e-05	0.000193753	0.498549	0.620374	-0.000292971	-	0.000486162
		Sex	-0.00191017	0.00441823	-0.432337	0.667433	-0.0107936	-	0.00697329
	Theta	Baseline measure (DR)	-0.697428	0.162056	-4.30362	8.22675e-05	-1.02326	-	-0.371593
		Diagnosis	0.480457	0.358221	1.34123	0.186157	-0.239794	-	1.20071
		Diagnosis * Baseline measure (DR)	-0.278999	0.20593	-1.35482	0.181817	-0.69305	-	0.135052
		Age	-9.11254e-06	0.000138637	-0.0657293	0.947866	-0.000287861	-	0.000269636
		Sex	-0.00384	0.00342713	-1.12047	0.268088	-0.0107307	-	0.0030507
	Alpha	Baseline measure (DR)	-0.918486	0.169921	-5.40536	2.00148e-06	-1.26014	-	-0.576837
		Diagnosis	-0.0269461	0.478029	-0.0563692	0.955282	-0.988088	-	0.934196
		Diagnosis * Baseline measure (DR)	0.0158914	0.2712	0.0585965	0.953517	-0.529393	-	0.561176
		Age	-3.41904e-05	0.000328213	-0.104171	0.917467	-0.000694107	-	0.000625726
		Sex	-0.00283671	0.00815621	-0.347798	0.729513	-0.0192359	-	0.0135625
	Beta	Baseline measure (DR)	-0.388916	0.251733	-1.54495	0.128926	-0.895058	-	0.117227
		Diagnosis	0.702353	0.631726	1.1118	0.271762	-0.567818	-	1.97252
		Diagnosis * Baseline measure (DR)	-0.406031	0.361829	-1.12216	0.267375	-1.13354	-	0.321474
		Age	-3.56573e-05	0.00030086	-0.118518	0.906152	-0.000640577	-	0.000569263
		Sex	0.0102011	0.00700349	1.45658	0.151743	-0.00388031	-	0.0242826
	Gamma	Baseline measure (DR)	-0.106992	0.520348	-0.205616	0.837961	-1.15322	-	0.939237
		Diagnosis	0.0378765	1.02858	0.0368241	0.970778	-2.03022	-	2.10598
		Diagnosis * Baseline measure (DR)	-0.023754	0.590777	-0.0402081	0.968094	-1.21159	-	1.16408
		Age	0.000372449	0.000411342	0.905449	0.36975	-0.00045461	-	0.00119951
		Sex	0.0142606	0.0093663	1.52254	0.134434	-0.00457161	-	0.0330928

## Sheet: S30
Graph measures	Frequency band		Coefficient	S.E.	t-value	p-value	95% CI
SW	Delta	Baseline measure (DR)	-1.21111	0.172082	-7.03798	6.43082e-09	-1.55711	-	-0.865117
		Diagnosis	-0.465546	0.246828	-1.88611	0.0653378	-0.961827	-	0.030735
		Diagnosis * Baseline measure (DR)	0.480298	0.248686	1.93134	0.0593568	-0.0197183	-	0.980314
		Age	0.000367	0.000420929	0.87188	0.387614	-0.000479335	-	0.00121333
		Sex	0.00527012	0.00979095	0.538264	0.592882	-0.0144159	-	0.0249561
	Theta	Baseline measure (DR)	-0.753891	0.158308	-4.76218	1.803e-05	-1.07219	-	-0.435592
		Diagnosis	0.0521965	0.23657	0.220638	0.82631	-0.42346	-	0.527853
		Diagnosis * Baseline measure (DR)	-0.0592479	0.23571	-0.251359	0.802609	-0.533174	-	0.414679
		Age	0.000346616	0.000439752	0.788207	0.434451	-0.000537565	-	0.0012308
		Sex	0.00217461	0.0106581	0.204033	0.839191	-0.019255	-	0.0236043
	Alpha	Baseline measure (DR)	-1.05034	0.179454	-5.85299	4.20153e-07	-1.41116	-	-0.689524
		Diagnosis	-0.258969	0.275325	-0.940592	0.351624	-0.812547	-	0.29461
		Diagnosis * Baseline measure (DR)	0.271777	0.282292	0.96275	0.340498	-0.295809	-	0.839363
		Age	0.000216701	0.000531659	0.407594	0.685384	-0.000852271	-	0.00128567
		Sex	0.00452492	0.0128679	0.351644	0.726644	-0.0213477	-	0.0303976
	Beta	Baseline measure (DR)	-0.822856	0.180629	-4.5555	3.59568e-05	-1.18604	-	-0.459677
		Diagnosis	0.0671706	0.285085	0.235616	0.814733	-0.50603	-	0.640372
		Diagnosis * Baseline measure (DR)	-0.0628137	0.289841	-0.216718	0.829347	-0.645578	-	0.519951
		Age	0.000349852	0.000493513	0.708901	0.481815	-0.000642422	-	0.00134213
		Sex	-0.0125875	0.0118402	-1.06312	0.293048	-0.0363939	-	0.0112188
	Gamma	Baseline measure (DR)	-0.699032	0.214552	-3.2581	0.00206326	-1.13042	-	-0.267647
		Diagnosis	0.00889811	0.300318	0.0296289	0.976486	-0.594932	-	0.612728
		Diagnosis * Baseline measure (DR)	-0.0192278	0.304398	-0.0631666	0.949896	-0.631262	-	0.592806
		Age	0.000231254	0.000471999	0.489946	0.626404	-0.000717764	-	0.00118027
		Sex	-0.00276374	0.0117168	-0.235879	0.81453	-0.0263219	-	0.0207944
C	Delta	Baseline measure (DR)	-0.861364	0.211791	-4.06704	0.00017622	-1.2872	-	-0.435529
		Diagnosis	0.0281201	0.133747	0.210248	0.834364	-0.240797	-	0.297037
		Diagnosis * Baseline measure (DR)	-0.0959051	0.379568	-0.252669	0.801603	-0.859078	-	0.667268
		Age	0.000115699	0.000289136	0.400155	0.690818	-0.000465648	-	0.000697046
		Sex	-0.00738176	0.00706343	-1.04507	0.301226	-0.0215837	-	0.00682021
	Theta	Baseline measure (DR)	-0.654435	0.206774	-3.16498	0.00269243	-1.07018	-	-0.238688
		Diagnosis	0.0571094	0.11448	0.498861	0.620156	-0.173067	-	0.287286
		Diagnosis * Baseline measure (DR)	-0.203373	0.317542	-0.640462	0.524918	-0.841834	-	0.435087
		Age	-0.000790975	0.000324142	-2.44021	0.0184214	-0.00144271	-	-0.000139242
		Sex	-0.015907	0.00763447	-2.08357	0.0425474	-0.0312571	-	-0.00055685
	Alpha	Baseline measure (DR)	-0.660983	0.21975	-3.00789	0.00417968	-1.10282	-	-0.219146
		Diagnosis	0.0619531	0.160953	0.384915	0.702001	-0.261664	-	0.38557
		Diagnosis * Baseline measure (DR)	-0.207131	0.384325	-0.538947	0.592414	-0.979869	-	0.565607
		Age	-0.00195064	0.000804603	-2.42435	0.0191514	-0.0035684	-	-0.000332873
		Sex	0.00347953	0.0199067	0.174792	0.861978	-0.0365456	-	0.0435047
	Beta	Baseline measure (DR)	-0.48672	0.17324	-2.80952	0.00715745	-0.835042	-	-0.138399
		Diagnosis	0.135426	0.100394	1.34895	0.183683	-0.0664289	-	0.337281
		Diagnosis * Baseline measure (DR)	-0.396403	0.274575	-1.4437	0.15532	-0.948473	-	0.155667
		Age	-0.000182306	0.000337298	-0.540488	0.59136	-0.000860488	-	0.000495877
		Sex	0.00501802	0.00788927	0.636057	0.527761	-0.0108444	-	0.0208805
	Gamma	Baseline measure (DR)	0.166373	0.169629	0.980805	0.331607	-0.174689	-	0.507435
		Diagnosis	0.142492	0.0799912	1.78134	0.0811844	-0.0183414	-	0.303325
		Diagnosis * Baseline measure (DR)	-0.4134	0.220926	-1.87121	0.0674174	-0.857602	-	0.0308019
		Age	0.00031659	0.000404614	0.782448	0.437794	-0.000496941	-	0.00113012
		Sex	0.0163082	0.00965772	1.68862	0.0977797	-0.00310993	-	0.0357264
L	Delta	Baseline measure (DR)	-1.21766	0.353961	-3.44008	0.00121299	-1.92934	-	-0.505969
		Diagnosis	-0.499834	0.756304	-0.66089	0.511843	-2.02049	-	1.02082
		Diagnosis * Baseline measure (DR)	0.290122	0.441982	0.656412	0.514694	-0.598542	-	1.17879
		Age	8.01014e-05	0.000154352	0.518953	0.606178	-0.000230244	-	0.000390447
		Sex	0.000322645	0.00357163	0.0903356	0.928396	-0.00685859	-	0.00750388
	Theta	Baseline measure (DR)	-0.647189	0.175471	-3.6883	0.000574951	-0.999997	-	-0.294381
		Diagnosis	0.512692	0.358384	1.43056	0.159033	-0.207889	-	1.23327
		Diagnosis * Baseline measure (DR)	-0.301885	0.20933	-1.44215	0.155753	-0.72277	-	0.119001
		Age	-2.63024e-05	0.000101922	-0.258064	0.797461	-0.000231231	-	0.000178626
		Sex	-0.00313814	0.00250972	-1.25039	0.217217	-0.00818426	-	0.00190799
	Alpha	Baseline measure (DR)	-0.747059	0.183223	-4.07732	0.000170542	-1.11545	-	-0.378664
		Diagnosis	0.157495	0.480163	0.328003	0.744336	-0.807937	-	1.12293
		Diagnosis * Baseline measure (DR)	-0.092303	0.277387	-0.332758	0.740766	-0.650028	-	0.465422
		Age	-0.000271827	0.000262255	-1.0365	0.305162	-0.000799125	-	0.000255471
		Sex	-0.00138396	0.00638746	-0.216668	0.829385	-0.0142268	-	0.0114589
	Beta	Baseline measure (DR)	-0.356896	0.228033	-1.56511	0.124127	-0.815386	-	0.101595
		Diagnosis	0.808907	0.584472	1.384	0.172761	-0.366252	-	1.98407
		Diagnosis * Baseline measure (DR)	-0.474082	0.340393	-1.39275	0.170114	-1.15849	-	0.210325
		Age	-6.80162e-05	0.000207822	-0.327281	0.744878	-0.00048587	-	0.000349838
		Sex	0.00711703	0.00486588	1.46264	0.150084	-0.00266648	-	0.0169005
	Gamma	Baseline measure (DR)	-0.375243	0.421069	-0.891169	0.377284	-1.22186	-	0.471372
		Diagnosis	-0.462799	0.813521	-0.568884	0.572087	-2.09849	-	1.17289
		Diagnosis * Baseline measure (DR)	0.269144	0.47445	0.567276	0.573171	-0.684801	-	1.22309
		Age	0.000274899	0.000319191	0.861236	0.39339	-0.000366878	-	0.000916676
		Sex	0.010318	0.00731668	1.4102	0.164927	-0.00439316	-	0.0250292

[truncated: 1 more sheets: table4]
